# Supplementary material for: Evaluation of Machine Learning and Traditional Statistical Models to Assess the Value of Stroke Genetic Liability for Prediction of Risk of Stroke Within the UK Biobank
Source: Healthcare (Basel). 2025 Apr 26;13(9):1003. doi: 10.3390/healthcare13091003 (PMC12071721; doi:10.3390/healthcare13091003)
Supplement: Supplementary file 1 [file healthcare-13-01003-s001.zip]

Archive with 2 entries (2 files):
- healthcare-3501066-supplementary.pdf
- Suplementary Data S1_SNPsList_Evaluation of Machine Learning and Traditional Statistical Models to Assess the Value of Stroke Genetic Liability for Prediction of Risk of Stroke within the UK Biobank.xlsx
