# Supplementary material for: Evaluation of Machine Learning and Traditional Statistical Models to Assess the Value of Stroke Genetic Liability for Prediction of Risk of Stroke Within the UK Biobank
Source: Healthcare (Basel). 2025 Apr 26;13(9):1003. doi: 10.3390/healthcare13091003 (PMC12071721; doi:10.3390/healthcare13091003)
Supplement: Supplementary file 1 [file healthcare-13-01003-s001.zip › Suplementary Data S1_SNPsList_Evaluation of Machine Learning and Traditional Statistical Models to Assess the Value of Stroke Genetic Liability for Prediction of Risk of Stroke within the UK Biobank.xlsx]

## Sheet: Using Machine Learning and Cox 
Suplementary Data S1- List of 252,903 SNPs and their effect estimates from MEGASTROKE used in creation of stroke genetic liability.
SNPs	A1	A2	AF	Beta	StdErr	P-value
rs10000036	T	C	0.4962	0.0087	0.0093	0.3524
rs10000124	A	C	0.0851	0.0272	0.0167	0.1035
rs10000170	A	G	0.5852	0.0241	0.0094	0.01034
rs10000513	A	C	0.0144	0.0205	0.0554	0.7117
rs10000661	T	C	0.4744	-0.001	0.0096	0.9192
rs1000067	T	C	0.9558	0.0418	0.0298	0.1613
rs10000695	A	G	0.4462	0.0192	0.0112	0.08597
rs10000878	T	C	0.4762	-0.0053	0.0093	0.5654
rs10001055	A	C	0.9775	-0.0543	0.039	0.1643
rs10001165	T	C	0.0564	0.0227	0.0239	0.344
rs1000119	T	C	0.5741	-0.0046	0.0103	0.6572
rs1000122	A	G	0.8565	-0.0005	0.0146	0.9747
rs10001249	A	G	0.5362	-0.011	0.0123	0.3733
rs1000126	T	C	0.9845	-0.0113	0.059	0.8479
rs10001452	A	G	0.8979	-0.0087	0.0207	0.6727
rs1000155	T	G	0.9124	-0.0024	0.0186	0.8956
rs10001575	A	G	0.9811	-0.0117	0.0378	0.7567
rs10001679	T	C	0.4939	0.0071	0.0096	0.4582
rs1000174	A	G	0.3963	-0.003	0.0104	0.7704
rs10001837	T	G	0.9604	-0.0605	0.0249	0.0151
rs1000198	A	C	0.5201	-0.0073	0.0093	0.4293
rs10002036	A	G	0.6051	-0.0161	0.0117	0.1706
rs10002106	T	G	0.5228	-0.0015	0.0093	0.8751
rs10002108	A	G	0.513	-0.0104	0.0102	0.3103
rs10002235	T	G	0.4341	-0.0254	0.0095	0.00726
rs10002271	A	G	0.8556	0.0164	0.0136	0.2275
rs10002322	T	C	0.5805	0.016	0.0094	0.08774
rs1000256	A	G	0.7888	-0.0106	0.0117	0.3677
rs10002649	A	G	0.057	-0.0001	0.0216	0.9951
rs10002668	T	C	0.5074	-0.0034	0.0112	0.7639
rs10003081	T	C	0.0159	0.0071	0.0553	0.8983
rs10003136	A	G	0.0157	-0.037	0.0407	0.3636
rs10003276	T	C	0.7796	0.011	0.0119	0.3548
rs10003349	A	G	0.5822	-0.002	0.0096	0.8362
rs10003411	T	C	0.9264	-0.0002	0.0178	0.9899
rs10003491	T	C	0.4589	0.0039	0.0092	0.6747
rs10003550	T	G	0.5168	0.0245	0.0092	0.007739
rs10003658	A	G	0.9849	0.0205	0.0539	0.7041
rs10003757	T	C	0.0869	-0.0009	0.0249	0.9697
rs10003762	A	G	0.9003	0	0.0158	0.9987
rs10003803	T	C	0.9444	-0.0074	0.0207	0.7185
rs10003889	A	G	0.9282	0.0078	0.0178	0.6602
rs10003910	A	G	0.4542	0.0015	0.0095	0.8709
rs10004054	A	C	0.1483	-0.0197	0.0201	0.3269
rs10004145	T	C	0.5882	0.0275	0.0117	0.01827
rs10004292	T	C	0.9674	-0.0284	0.0275	0.3006
rs10004606	A	G	0.1993	0.0135	0.0156	0.3867
rs10004654	T	C	0.9836	-0.055	0.0422	0.1918
rs10004768	A	C	0.4067	-0.0005	0.0094	0.96
rs10004890	A	G	0.501	-0.0055	0.009	0.5411
rs10005151	T	C	0.5143	-0.0151	0.0101	0.1363
rs10005255	T	G	0.9639	0.0677	0.0449	0.1311
rs10005393	T	C	0.5587	-0.014	0.0092	0.1297
rs10005418	T	C	0.4086	0.0059	0.0094	0.5308
rs1000543	A	G	0.5245	0.014	0.0094	0.1352
rs10005509	T	G	0.5099	0.0036	0.0096	0.7103
rs10005527	T	C	0.9502	-0.0336	0.0387	0.3854
rs10005529	T	C	0.0633	-0.0172	0.0191	0.3684
rs10005563	A	G	0.5987	0.0119	0.0103	0.2485
rs1000570	T	G	0.5635	0.0035	0.0095	0.7148
rs10005896	T	C	0.5877	-0.0064	0.0097	0.512
rs10006036	A	G	0.0767	0.049	0.0224	0.02903
rs10006050	T	C	0.4835	0.004	0.0097	0.678
rs10006241	A	G	0.0194	-0.0529	0.0394	0.1794
rs10006257	T	C	0.3806	-0.0029	0.0091	0.7537
rs10006337	A	G	0.5122	0.0163	0.0098	0.09566
rs10006394	A	G	0.9688	-0.0325	0.0334	0.33
rs10006650	T	C	0.6306	-0.0039	0.0095	0.6805
rs10006729	A	G	0.5358	0.0063	0.0093	0.4981
rs1000674	T	C	0.9627	0.0466	0.027	0.08416
rs10006784	A	C	0.4605	-0.0154	0.0092	0.09528
rs10006963	A	G	0.02	-0.0822	0.0435	0.05904
rs10006984	T	C	0.0221	-0.0285	0.0723	0.6938
rs10007446	A	C	0.8906	-0.0434	0.0213	0.04172
rs10007467	T	C	0.0307	-0.0219	0.0429	0.6105
rs10007480	A	G	0.0145	-0.0846	0.0515	0.1005
rs10007572	A	G	0.6693	-0.0022	0.0109	0.8371
rs10007630	A	G	0.4938	-0.0098	0.0093	0.2932
rs10007659	A	G	0.4817	0.0178	0.0093	0.05563
rs10007787	T	C	0.0789	0.0193	0.0171	0.2595
rs10007831	T	C	0.5147	0.0123	0.0092	0.1816
rs10007997	A	G	0.8833	0.0041	0.0165	0.8043
rs10007998	T	C	0.3451	-0.0111	0.0098	0.2579
rs10008032	T	C	0.4902	0.0074	0.0092	0.418
rs10008115	A	G	0.0558	0.044	0.023	0.05577
rs10008360	A	G	0.024	-0.0184	0.0438	0.6736
rs10008618	A	G	0.5008	-0.02	0.0092	0.02995
rs10008623	A	C	0.6755	-0.0053	0.0103	0.6058
rs10008633	T	C	0.5488	-0.0068	0.0092	0.4591
rs10008642	T	C	0.5108	-0.0172	0.0092	0.05974
rs1000877	A	G	0.0165	-0.0092	0.0484	0.8487
rs10008867	A	G	0.3713	0.0099	0.0099	0.3164
rs10008952	T	G	0.2901	0.01	0.0113	0.3765
rs10009026	A	G	0.4513	-0.003	0.013	0.8157
rs10009033	A	G	0.4918	-0.0026	0.0092	0.7742
rs10009169	A	C	0.475	0.0095	0.0096	0.3231
rs10009186	T	C	0.0524	0.0279	0.0268	0.2967
rs10009204	T	C	0.5008	0.0083	0.0106	0.4362
rs10009280	A	C	0.5147	-0.0096	0.0096	0.3168
rs10009285	T	C	0.1284	0.0134	0.0182	0.4625
rs1000946	A	G	0.4751	-0.0059	0.0094	0.5282
rs10009464	T	C	0.5435	0.0025	0.0092	0.7878
rs10009512	A	C	0.968	0.0528	0.0383	0.1681
rs10009535	A	G	0.5182	-0.009	0.0092	0.3268
rs10009575	A	C	0.5639	-0.0096	0.0093	0.3013
rs1000960	T	C	0.7278	0.009	0.0112	0.4244
rs10009630	A	G	0.9818	-0.0858	0.0396	0.03026
rs10009861	A	G	0.4858	0.0146	0.0094	0.123
rs10009963	T	C	0.017	0.0024	0.0811	0.9766
rs10010101	A	G	0.9147	0.0036	0.0191	0.8506
rs10010133	T	C	0.5027	0.009	0.0094	0.3404
rs1001021	A	G	0.0476	0.025	0.0233	0.2829
rs1001022	T	C	0.9634	0.0094	0.0265	0.7221
rs10010228	T	C	0.4734	0.0019	0.0093	0.835
rs10010623	A	G	0.4767	-0.0092	0.0096	0.335
rs10010757	T	C	0.4531	-0.0143	0.0097	0.1396
rs10010763	A	G	0.59	-0.0172	0.0104	0.09813
rs1001092	T	C	0.6137	0.0134	0.0097	0.1668
rs10010999	T	C	0.5416	0.0032	0.0098	0.745
rs10011147	A	G	0.5927	-0.007	0.0097	0.4674
rs1001118	A	G	0.8986	-0.0314	0.0157	0.04555
rs10011464	T	G	0.4879	0.0174	0.0092	0.05899
rs1001155	A	G	0.0767	-0.0086	0.0179	0.6315
rs10011556	T	G	0.0799	0.0176	0.0171	0.3047
rs10011670	A	G	0.4971	0.0066	0.0091	0.4731
rs10011690	A	G	0.9851	0.0001	0.0438	0.9991
rs10011691	T	G	0.0432	0.0246	0.0248	0.3202
rs10012029	T	C	0.5056	-0.0033	0.0092	0.7219
rs10012159	A	G	0.5736	0.0062	0.0099	0.533
rs10012198	T	C	0.6133	0.0062	0.0101	0.5415
rs10012347	T	C	0.4357	0.016	0.0093	0.08581
rs10012401	T	C	0.0356	0.0322	0.0257	0.2097
rs10012422	T	C	0.088	-0.0018	0.0335	0.9569
rs10012462	A	G	0.5554	0.0051	0.0113	0.6539
rs10012687	T	C	0.5197	-0.0038	0.0095	0.6889
rs10012794	A	C	0.4081	0.0158	0.0094	0.09189
rs10012876	A	G	0.0232	0.0229	0.0659	0.7285
rs10013081	A	G	0.744	-0.011	0.0114	0.3367
rs10013543	A	C	0.5018	0.0013	0.0098	0.894
rs10013609	A	G	0.7551	-0.0153	0.0109	0.1605
rs10013655	T	G	0.4782	0.0039	0.0095	0.6791
rs10013668	A	G	0.5611	-0.0037	0.0092	0.6919
rs10013693	A	G	0.2499	0.0055	0.0108	0.6129
rs10013821	T	C	0.0172	0.0038	0.0671	0.9548
rs1001396	T	C	0.9243	0.0015	0.0208	0.9422
rs10014005	A	G	0.0264	0.0366	0.0302	0.2256
rs10014283	A	G	0.9765	-0.0468	0.0356	0.1892
rs10014373	T	C	0.9442	-0.0187	0.0209	0.3703
rs10014450	A	G	0.48	-0.0019	0.0092	0.8344
rs1001450	T	C	0.7725	-0.0178	0.0135	0.1881
rs10014519	T	C	0.5084	-0.0127	0.0107	0.2355
rs10014668	A	C	0.9439	-0.0175	0.021	0.4054
rs10014807	A	G	0.962	0.0164	0.0268	0.5405
rs10014874	T	C	0.9612	0.0136	0.0262	0.6027
rs10015085	A	G	0.9544	-0.0041	0.0242	0.8658
rs1001528	A	G	0.4831	0.0187	0.0092	0.04164
rs10015290	T	G	0.5074	0.0049	0.0097	0.6142
rs1001538	T	C	0.7105	0.0078	0.0106	0.4609
rs10015513	A	C	0.0123	-0.0296	0.0548	0.5884
rs10015542	T	G	0.513	0.014	0.0091	0.1262
rs10015562	A	G	0.0137	0.1871	0.0574	0.00111
rs10015784	A	G	0.4786	0.0038	0.0091	0.6749
rs10015822	T	C	0.5297	0.0039	0.011	0.7216
rs1001589	T	C	0.0392	0.0082	0.0262	0.7558
rs10015976	A	G	0.648	-0.0016	0.0114	0.8904
rs10016025	T	C	0.6407	0.0006	0.0095	0.9534
rs10016086	A	G	0.1398	-0.0046	0.02	0.8178
rs10016327	T	C	0.0204	-0.0197	0.0424	0.6419
rs1001633	A	C	0.902	0.009	0.0163	0.582
rs10016496	A	G	0.4965	-0.014	0.0091	0.1231
rs10016569	T	C	0.6609	-0.0128	0.0112	0.2525
rs10016622	A	G	0.5104	0.0175	0.0093	0.05983
rs10016771	A	G	0.0824	-0.0009	0.0169	0.9582
rs10016866	T	C	0.9668	-0.0189	0.0334	0.5709
rs10016890	A	C	0.5364	0.0131	0.0092	0.1532
rs10016898	A	G	0.0565	-0.0165	0.0277	0.5502
rs10016906	A	G	0.0168	0.0089	0.0458	0.8458
rs10016907	A	G	0.0674	0.0565	0.0184	0.00218
rs10016947	T	C	0.944	-0.0228	0.0206	0.2697
rs10017074	A	G	0.045	0.0707	0.0249	0.004579
rs1001711	A	C	0.4716	-0.0092	0.0092	0.3135
rs1001733	A	G	0.1878	0.0318	0.0144	0.02671
rs10017425	A	G	0.6429	0.013	0.0117	0.2668
rs10017542	A	G	0.0183	0.0155	0.0408	0.7047
rs1001775	A	G	0.9807	-0.0887	0.0688	0.197
rs10017833	A	G	0.3892	-0.0058	0.0094	0.5391
rs10018210	A	G	0.9049	-0.0009	0.0165	0.9555
rs10018250	T	G	0.4953	-0.0007	0.0097	0.9391
rs10018539	T	G	0.9705	-0.1025	0.0534	0.05495
rs10018552	A	G	0.493	0.0094	0.0092	0.3065
rs10018579	A	G	0.5094	0.0082	0.0094	0.3829
rs10018633	A	G	0.0298	0.0035	0.029	0.9027
rs10019071	A	G	0.0175	-0.0007	0.0484	0.9882
rs10019303	A	G	0.3691	0.0117	0.0109	0.2867
rs10019342	A	G	0.9127	0.0112	0.0177	0.5259
rs10019582	A	G	0.6346	-0.0017	0.0109	0.8741
rs10019624	T	C	0.5137	0.0127	0.0106	0.2307
rs10019855	T	C	0.7599	-0.0051	0.0149	0.7316
rs10019861	A	G	0.0161	-0.0079	0.0445	0.8588
rs10019986	T	C	0.0732	0.0115	0.0183	0.5291
rs10020189	T	C	0.2573	0.0195	0.0138	0.1562
rs10020261	T	C	0.4597	-0.0031	0.0107	0.7684
rs1002030	A	G	0.0128	0.0868	0.0636	0.1722
rs10020336	A	G	0.5075	-0.0152	0.0094	0.1068
rs10020369	A	G	0.3875	0.0038	0.0095	0.6866
rs10020636	T	C	0.0159	0.0622	0.0473	0.1879
rs10020669	A	G	0.506	0.0093	0.0093	0.3142
rs10020697	T	G	0.068	0.0293	0.0259	0.2576
rs10020708	A	C	0.5038	-0.0151	0.0093	0.1051
rs10020881	A	G	0.4808	0.0101	0.0095	0.2858
rs10021071	A	G	0.9892	-0.1115	0.077	0.1479
rs10021136	T	C	0.9713	0.0291	0.03	0.3324
rs10021205	A	G	0.4633	-0.0181	0.0093	0.05175
rs1002122	A	G	0.5065	-0.0008	0.0095	0.9307
rs1002145	T	C	0.5104	-0.0006	0.0093	0.9481
rs10021661	A	G	0.5061	0.0151	0.0092	0.09916
rs10021811	T	C	0.5593	0.003	0.0098	0.7634
rs10021842	T	G	0.9434	0.0051	0.0204	0.8048
rs10021878	A	G	0.5193	0.0071	0.0093	0.4403
rs10021880	T	C	0.514	0.01	0.0093	0.2811
rs10022188	T	C	0.8814	0.0054	0.0193	0.7793
rs10022335	T	C	0.4886	-0.0068	0.0116	0.5593
rs1002240	A	G	0.4911	-0.0006	0.0095	0.9527
rs10022546	T	C	0.0259	0.0184	0.0348	0.5968
rs10022693	T	C	0.7291	0.0025	0.0107	0.8165
rs10022770	T	C	0.5168	0.0053	0.0093	0.5686
rs10022890	T	C	0.7476	-0.0013	0.0107	0.9024
rs10022983	T	C	0.4977	0.0143	0.0099	0.1503
rs1002327	T	C	0.5157	0.0035	0.0094	0.7098
rs10023289	T	C	0.6905	0.0127	0.0121	0.2938
rs10023369	A	G	0.5141	0.0161	0.0092	0.08248
rs10023423	T	C	0.8068	0.0384	0.015	0.01052
rs10023576	A	G	0.8028	-0.006	0.015	0.687
rs10023791	A	G	0.5597	0.0043	0.0094	0.6464
rs10023816	A	G	0.9752	-0.0294	0.0383	0.4419
rs10023859	T	C	0.0782	-0.0163	0.0176	0.3524
rs10024243	T	C	0.5392	-0.0002	0.0091	0.9794
rs1002429	A	G	0.9414	-0.0252	0.021	0.2297
rs1002460	A	G	0.4743	-0.0057	0.0097	0.5606
rs10024662	A	G	0.0132	-0.1333	0.0699	0.05661
rs1002504	T	C	0.0214	0.0011	0.0382	0.978
rs10025105	A	G	0.5011	-0.021	0.0091	0.02199
rs10025144	A	G	0.309	-0.006	0.0127	0.6349
rs10025260	A	G	0.3107	-0.006	0.0134	0.6561
rs10025425	T	C	0.4788	0.0232	0.0092	0.01141
rs10025456	T	C	0.5112	0.0021	0.0093	0.822
rs10025465	T	G	0.4717	-0.0057	0.0102	0.5762
rs10025529	T	G	0.4906	0.0179	0.0093	0.0533
rs10025535	A	G	0.6745	0.0115	0.0104	0.2686
rs10025538	T	C	0.3987	0.0071	0.014	0.6149
rs10025624	T	C	0.0273	-0.0089	0.0339	0.7926
rs10025724	T	C	0.0323	-0.0483	0.0299	0.1066
rs10025791	T	C	0.5083	0.0094	0.009	0.2957
rs10025806	A	G	0.5102	-0.0108	0.0093	0.2446
rs10025910	T	C	0.0154	0.0571	0.0647	0.3773
rs10026028	A	G	0.0564	-0.0045	0.0207	0.8278
rs1002618	T	C	0.1715	0.0054	0.0152	0.7225
rs10026337	A	C	0.8669	-0.0084	0.0138	0.5456
rs10026464	T	C	0.5289	0.0063	0.0092	0.4964
rs10026568	T	C	0.4683	0.0174	0.0116	0.1336
rs10027033	T	C	0.395	0.0293	0.0144	0.04119
rs10027130	A	C	0.4482	0.0002	0.0094	0.9861
rs1002725	T	C	0.6785	-0.0054	0.0103	0.6011
rs10027468	T	C	0.4718	0.004	0.0113	0.7213
rs10027696	T	C	0.0782	-0.0197	0.0202	0.3289
rs10027721	T	C	0.1392	-0.0092	0.0151	0.5448
rs10027766	T	G	0.544	-0.0132	0.0094	0.1592
rs1002794	T	G	0.3915	0.0017	0.0101	0.8662
rs10028784	T	G	0.0168	0.0151	0.0533	0.7772
rs10028796	A	G	0.5363	-0.0056	0.0092	0.5469
rs10028809	A	G	0.0444	0.0491	0.0292	0.09242
rs10029316	A	G	0.0274	0.0267	0.0497	0.5905
rs10029498	A	G	0.7878	0.0186	0.0125	0.1353
rs10029539	T	C	0.4841	0.0312	0.0103	0.002538
rs10029546	A	G	0.3777	-0.0063	0.0127	0.6188
rs10029635	A	G	0.5575	-0.0018	0.0103	0.865
rs10029696	A	G	0.0233	-0.0463	0.033	0.1604
rs10029817	A	C	0.059	-0.0045	0.0244	0.8532
rs10029820	A	G	0.7963	-0.0215	0.0163	0.1862
rs10029826	T	C	0.4988	-0.0042	0.0091	0.6435
rs10029839	A	C	0.5157	-0.003	0.0093	0.747
rs10029919	T	C	0.0703	0.0187	0.0194	0.3344
rs10029920	A	G	0.988	-0.0534	0.0736	0.468
rs10030247	A	G	0.0151	-0.0619	0.0498	0.2139
rs10030390	A	G	0.9825	-0.0543	0.0516	0.293
rs10030431	T	C	0.4736	-0.001	0.0094	0.9151
rs10030515	T	C	0.9433	0.0596	0.0271	0.02777
rs10030522	A	G	0.4622	-0.0003	0.0098	0.9773
rs10030665	A	G	0.9592	0.0025	0.0245	0.9187
rs10030740	A	G	0.5025	-0.0073	0.0092	0.4287
rs10030748	T	C	0.5075	0.0141	0.0098	0.1527
rs10030901	T	C	0.8047	-0.0134	0.0143	0.3488
rs10030961	A	C	0.9747	-0.0198	0.0353	0.5759
rs10031021	T	C	0.5069	0.0048	0.0095	0.6121
rs10031165	T	C	0.0177	-0.0155	0.0395	0.6941
rs10031237	T	C	0.041	0.0078	0.0265	0.767
rs10031241	T	C	0.9304	-0.0267	0.0207	0.1968
rs10031668	T	G	0.6151	0.001	0.0098	0.9165
rs10031882	A	G	0.8952	0.0209	0.0157	0.1818
rs10031906	T	C	0.1019	-0.0398	0.0218	0.06807
rs10031922	T	C	0.0455	0.0071	0.0238	0.7641
rs10031986	T	G	0.0233	-0.0273	0.0724	0.706
rs10031987	T	C	0.1666	0.0068	0.017	0.69
rs10032293	T	G	0.5297	-0.0053	0.0094	0.5707
rs10032319	T	C	0.2812	0.0102	0.0107	0.3409
rs10032354	A	G	0.9774	-0.0281	0.053	0.5952
rs10032464	A	G	0.1452	0.0121	0.0207	0.5604
rs10032478	A	G	0.3709	-0.0095	0.0103	0.3548
rs10032576	T	C	0.3866	0.0302	0.016	0.05888
rs10032765	T	C	0.0448	-0.0146	0.0238	0.5407
rs10032894	T	C	0.8087	-0.0038	0.0141	0.786
rs1003299	A	G	0.4865	-0.0055	0.0094	0.5594
rs10033009	T	C	0.495	-0.0025	0.0092	0.7854
rs10033063	A	G	0.9518	-0.0142	0.0263	0.5901
rs10033127	T	C	0.0172	-0.0505	0.0467	0.2799
rs10033179	T	C	0.511	-0.0112	0.0103	0.2785
rs10033287	A	C	0.2161	0.0172	0.012	0.1506
rs10033712	T	C	0.4777	-0.0042	0.0086	0.6252
rs10033854	A	G	0.4693	-0.0139	0.01	0.1657
rs1003392	A	G	0.9429	-0.01	0.0226	0.6579
rs10033989	T	C	0.046	0.0231	0.0239	0.3352
rs10034094	A	G	0.5115	-0.0219	0.0092	0.01771
rs10034264	T	C	0.5247	0.0036	0.0092	0.6961
rs10034306	A	G	0.4941	-0.0004	0.0091	0.9614
rs10034344	A	G	0.9668	0.0336	0.0346	0.331
rs10034587	A	G	0.6103	-0.0065	0.0125	0.6029
rs10034773	A	C	0.043	-0.0144	0.026	0.5808
rs10034872	A	G	0.5261	-0.0097	0.0104	0.3528
rs10034991	T	C	0.5219	0.0122	0.0093	0.1887
rs10035201	A	G	0.0468	0.0324	0.0243	0.1828
rs10035219	T	C	0.9855	-0.1371	0.071	0.05337
rs1003525	A	G	0.5289	0.0031	0.0102	0.7632
rs10035397	T	C	0.9453	-0.0029	0.0286	0.9178
rs10035441	A	G	0.4669	0.0005	0.0101	0.9566
rs10035451	A	G	0.4985	-0.0056	0.0092	0.539
rs1003547	T	G	0.4492	0.0053	0.0106	0.6157
rs10035539	A	G	0.9885	-0.0548	0.067	0.4131
rs10035599	T	C	0.045	0.0286	0.0238	0.2291
rs10035719	A	G	0.4942	-0.0058	0.0092	0.5272
rs10035725	T	G	0.5057	-0.0008	0.009	0.9269
rs10035808	A	G	0.534	0.021	0.0093	0.02354
rs1003586	T	C	0.0935	-0.0004	0.0199	0.9841
rs10035874	A	G	0.5046	-0.007	0.0095	0.4616
rs10035888	A	G	0.4688	-0.0072	0.0092	0.4317
rs10035921	A	G	0.0177	0.0068	0.0453	0.8805
rs10036042	T	G	0.5337	-0.0019	0.0093	0.8347
rs10036126	A	C	0.0386	0.0007	0.0254	0.979
rs10036192	A	G	0.5324	-0.0219	0.0097	0.02418
rs10036314	A	G	0.0253	0.0021	0.0311	0.9456
rs10036600	T	C	0.5272	-0.0024	0.0094	0.7949
rs10036886	A	G	0.0299	0.0107	0.0287	0.71
rs10036909	T	C	0.9313	0.0026	0.0185	0.8892
rs10036991	T	C	0.0319	-0.0202	0.0327	0.5377
rs10037515	T	C	0.9391	-0.0401	0.0314	0.2015
rs10037814	T	C	0.6084	-0.0018	0.0096	0.8519
rs10037924	A	G	0.9387	0.009	0.0195	0.6428
rs10038144	T	C	0.516	0.0138	0.0097	0.1551
rs10038167	A	G	0.6414	0.0133	0.0095	0.1637
rs10038869	A	G	0.0557	-0.0305	0.0248	0.2185
rs1003902	A	C	0.4274	0.006	0.0095	0.5278
rs10039039	T	C	0.0222	0	0.0363	1
rs10039159	T	C	0.5018	-0.0044	0.0091	0.6255
rs10039267	T	C	0.972	-0.0267	0.0402	0.5062
rs10039322	A	C	0.4011	-0.0095	0.0093	0.305
rs10039348	T	C	0.1925	0.0228	0.0121	0.0587
rs10039397	A	G	0.4901	0.0034	0.0094	0.7149
rs10039513	A	G	0.5131	-0.0001	0.009	0.9939
rs10039641	A	C	0.8863	0.0026	0.0151	0.8621
rs1003978	T	C	0.6494	-0.0192	0.0098	0.05154
rs1004004	T	C	0.5135	-0.0079	0.0097	0.4144
rs10040101	T	C	0.6345	0.0062	0.0121	0.6103
rs10040222	T	C	0.9726	0.0656	0.0331	0.04741
rs10040233	T	C	0.4883	0.0142	0.0091	0.1203
rs10040293	A	C	0.4875	-0.0114	0.0091	0.2115
rs10040302	A	C	0.023	0.0097	0.0398	0.8079
rs10040385	A	G	0.1692	0.0184	0.0133	0.1654
rs10040459	A	G	0.4952	0.0057	0.0094	0.5443
rs10040472	A	C	0.9877	0.0412	0.0681	0.5453
rs1004049	T	C	0.5117	0.0219	0.0097	0.0238
rs10040561	A	C	0.5061	0.0157	0.0096	0.1035
rs10040569	T	C	0.4839	-0.0063	0.0095	0.5085
rs10040618	A	G	0.0441	-0.0165	0.0244	0.4991
rs10040843	T	G	0.5253	-0.023	0.0092	0.01219
rs10040891	T	C	0.9155	-0.0165	0.017	0.3325
rs10041096	T	C	0.5516	-0.0034	0.0092	0.7093
rs1004125	A	C	0.0605	0.0416	0.0244	0.08771
rs10041298	A	G	0.0123	0.0259	0.0551	0.6377
rs10041660	T	C	0.4914	0.0115	0.0093	0.2165
rs10041668	A	G	0.5533	0.0046	0.0094	0.6257
rs10041968	T	C	0.547	0.0139	0.0091	0.1254
rs10042296	T	C	0.5138	-0.005	0.0091	0.5821
rs10042465	A	G	0.7827	0.0228	0.014	0.1039
rs10042492	T	C	0.4288	0.003	0.0093	0.7456
rs10042527	T	G	0.5563	-0.0066	0.0127	0.6003
rs10042529	T	C	0.927	0.001	0.0238	0.9657
rs10042648	T	C	0.98	-0.043	0.0396	0.278
rs10042710	A	G	0.4984	-0.0007	0.0092	0.9435
rs10042736	A	G	0.5094	-0.0164	0.0093	0.07721
rs10042886	T	C	0.0366	0.0814	0.0465	0.08005
rs10042924	A	C	0.5036	-0.0027	0.0092	0.7692
rs10042929	T	G	0.5551	0.0145	0.0093	0.118
rs10043191	A	G	0.4292	-0.0104	0.0103	0.3122
rs10043194	T	C	0.4966	-0.0144	0.009	0.1125
rs1004340	A	G	0.5704	-0.0011	0.0097	0.9129
rs10043614	T	C	0.394	-0.0016	0.0099	0.8698
rs1004386	A	C	0.4403	0.0114	0.0096	0.2355
rs10044005	A	G	0.5643	0.0098	0.0093	0.2934
rs10044100	A	G	0.0627	0.0166	0.0199	0.403
rs10044186	T	C	0.9207	-0.0203	0.0179	0.258
rs10044223	T	G	0.9547	0.0477	0.0345	0.1661
rs1004445	A	G	0.483	0.007	0.0093	0.4566
rs10044521	T	G	0.0282	-0.0363	0.0328	0.2692
rs10044527	T	C	0.5081	-0.0034	0.0093	0.7159
rs10044776	T	C	0.947	-0.0299	0.0217	0.1674
rs10045014	A	G	0.4752	-0.0018	0.0093	0.8489
rs10045495	A	G	0.5304	0.0069	0.0094	0.4612
rs10045539	A	G	0.642	0.0042	0.01	0.675
rs10045568	T	C	0.5729	-0.0068	0.0115	0.5515
rs10045569	A	G	0.4949	0.0098	0.0091	0.2799
rs10045865	A	C	0.5493	0.0037	0.01	0.7104
rs10045909	A	C	0.5788	0.008	0.0095	0.4031
rs1004607	A	G	0.9811	0.0393	0.0527	0.4562
rs10046199	T	G	0.3645	-0.0061	0.0099	0.5364
rs10046243	T	C	0.9664	0.0059	0.0325	0.8554
rs10046253	A	G	0.5677	0.0029	0.0094	0.7569
rs10046309	A	G	0.0486	0.0289	0.0219	0.1879
rs10046323	A	G	0.958	-0.0092	0.0245	0.7085
rs10046381	T	C	0.9859	-0.0348	0.0588	0.5545
rs10046456	T	G	0.0561	0.0073	0.0215	0.7338
rs10046663	T	G	0.5009	-0.0073	0.0097	0.4477
rs10046696	A	G	0.8991	-0.0039	0.0154	0.7994
rs10046838	A	G	0.5003	-0.0092	0.0092	0.3175
rs10047116	A	G	0.4994	0.0247	0.0092	0.007039
rs10047245	A	G	0.0676	0.0051	0.0196	0.794
rs10047303	A	G	0.0261	-0.0312	0.0361	0.388
rs10047423	A	G	0.4642	0.0063	0.0095	0.5068
rs10047467	A	G	0.8875	-0.014	0.0152	0.3578
rs10047474	T	C	0.4945	-0.0011	0.0098	0.9138
rs10047507	A	C	0.0645	0.0288	0.0231	0.2133
rs1004783	A	G	0.6613	0.0091	0.0109	0.405
rs10047941	A	G	0.8594	0.0068	0.0133	0.6103
rs10048241	T	C	0.167	-0.0252	0.0127	0.04682
rs1004878	T	G	0.0423	-0.016	0.0252	0.5247
rs10048799	T	C	0.4467	0.0028	0.0095	0.7693
rs1004886	T	C	0.509	-0.0082	0.0098	0.4026
rs10048970	T	C	0.9224	-0.0321	0.0227	0.1574
rs10049008	T	C	0.5259	-0.0001	0.0108	0.9947
rs1004902	A	G	0.0305	0.0187	0.0353	0.5963
rs10049033	A	C	0.0426	-0.0405	0.0251	0.1069
rs10049221	A	G	0.9439	-0.0219	0.0317	0.4892
rs10049379	A	G	0.5553	-0.0247	0.0116	0.03368
rs10049457	T	C	0.8308	0.0035	0.0113	0.7535
rs10049467	A	G	0.0115	0.0387	0.0848	0.6481
rs1004961	A	C	0.2169	-0.0059	0.0149	0.6904
rs10049893	T	C	0.8239	-0.0015	0.0126	0.9024
rs1004999	A	G	0.9857	-0.0249	0.0734	0.7347
rs10050006	T	C	0.4105	-0.0015	0.0094	0.8694
rs10050339	A	G	0.9006	-0.0004	0.0209	0.9836
rs10050500	T	C	0.4801	-0.0014	0.0092	0.883
rs10050523	A	G	0.497	-0.0006	0.0093	0.9517
rs10050614	A	C	0.4026	0.0087	0.0118	0.4596
rs1005075	A	G	0.4665	0.0151	0.0095	0.1113
rs1005107	T	C	0.1136	0.0211	0.0187	0.2597
rs1005112	T	C	0.4908	-0.0004	0.0094	0.9684
rs10051120	T	G	0.505	-0.0016	0.0092	0.8623
rs10051183	A	G	0.4639	0.0122	0.0098	0.213
rs10051286	T	C	0.5196	0.0015	0.0093	0.8739
rs1005131	T	C	0.52	0.0023	0.0093	0.8042
rs10051358	T	G	0.5175	-0.004	0.0094	0.6712
rs10051651	A	C	0.5285	-0.0062	0.0104	0.5509
rs10051946	A	G	0.0566	0.028	0.0244	0.2504
rs10052028	T	C	0.5808	0.0269	0.0111	0.01524
rs1005210	A	G	0.0753	-0.0185	0.0235	0.4307
rs10052146	A	G	0.9318	0.0352	0.0255	0.168
rs1005237	A	G	0.0171	-0.0116	0.0719	0.8722
rs10052494	T	C	0.9623	0.0393	0.0287	0.1708
rs10052641	T	C	0.0163	0.2178	0.0674	0.001227
rs10052819	T	C	0.8473	0.065	0.0264	0.01398
rs10053060	A	G	0.0126	0.0125	0.0587	0.8308
rs1005322	A	G	0.4929	-0.004	0.0096	0.6819
rs10053293	T	C	0.0659	-0.0207	0.0227	0.3619
rs1005331	A	C	0.0329	0.0268	0.0277	0.3325
rs10053320	T	G	0.1316	0.0043	0.0144	0.7653
rs10053369	A	G	0.9831	0.0374	0.0603	0.5357
rs10053585	T	G	0.0384	0.0021	0.0268	0.9374
rs1005362	T	C	0.5267	0.0036	0.01	0.7175
rs1005374	A	G	0.5843	0.0093	0.0101	0.3539
rs10053782	A	C	0.0715	-0.0078	0.0231	0.7347
rs10053802	T	C	0.4244	-0.0138	0.0098	0.1572
rs1005393	T	G	0.0376	-0.0175	0.0283	0.5349
rs10054369	T	C	0.0808	-0.0068	0.0171	0.6927
rs10054393	T	C	0.988	0.0013	0.0767	0.9867
rs10054492	A	G	0.0236	0.0511	0.0342	0.1353
rs10054621	A	G	0.4943	-0.0134	0.0097	0.1681
rs10054855	T	G	0.0385	0.0126	0.0347	0.7169
rs1005491	A	G	0.441	-0.0007	0.0104	0.9488
rs10054918	A	C	0.8841	-0.0096	0.0145	0.5066
rs10054969	T	C	0.0309	0.0427	0.0356	0.2306
rs10055113	A	C	0.4791	-0.0094	0.0103	0.3608
rs10055212	T	G	0.0852	0.004	0.0168	0.8123
rs10055291	A	G	0.5129	0.0068	0.0101	0.5022
rs10055307	A	C	0.5193	-0.0095	0.0102	0.3507
rs10055590	T	C	0.4693	0.0009	0.0097	0.9244
rs10055601	A	G	0.0207	-0.0526	0.0589	0.3726
rs10056131	T	G	0.4968	-0.0004	0.01	0.9692
rs10056183	A	G	0.974	0.021	0.0307	0.4926
rs10056330	T	C	0.5091	0.0004	0.0091	0.9686
rs10056376	T	C	0.9798	0.0784	0.0367	0.03273
rs10056475	T	C	0.9509	0.0025	0.0233	0.9152
rs10056632	T	G	0.6606	-0.0157	0.0101	0.1192
rs10056659	T	C	0.0145	-0.0959	0.0715	0.1799
rs10056854	T	C	0.0359	-0.0454	0.0379	0.2312
rs1005691	A	G	0.9785	0.1418	0.0438	0.001203
rs10057020	T	C	0.5448	-0.0034	0.0103	0.7401
rs10057049	T	G	0.6798	-0.0273	0.012	0.02277
rs10057159	A	G	0.926	0.0157	0.0179	0.3787
rs10057481	T	C	0.4428	0.0103	0.0109	0.3448
rs10057533	A	G	0.6078	-0.0177	0.0113	0.1174
rs10057618	T	C	0.7173	-0.0081	0.0126	0.5219
rs10057670	T	C	0.4704	-0.0065	0.0093	0.4902
rs10057700	A	G	0.0354	-0.0097	0.0536	0.8561
rs10057741	A	C	0.508	0.0157	0.0094	0.09459
rs10057794	A	G	0.9857	-0.0164	0.0559	0.769
rs10057908	T	G	0.4733	-0.0087	0.0092	0.3446
rs10058039	A	C	0.5416	0.0138	0.01	0.1667
rs10058099	A	G	0.6648	0.0026	0.0112	0.8175
rs10058165	A	G	0.2109	0.0062	0.0165	0.7067
rs10058197	T	C	0.3281	-0.0219	0.0209	0.2956
rs10058204	T	C	0.4712	-0.0083	0.0094	0.3766
rs10058289	A	G	0.5328	-0.0021	0.0092	0.8184
rs1005829	A	G	0.3756	-0.0056	0.0102	0.5857
rs10058292	A	C	0.5146	-0.0086	0.0094	0.3604
rs10058312	T	C	0.9797	0.0826	0.0416	0.04685
rs10058502	A	G	0.7271	0.0005	0.0134	0.973
rs10058542	T	C	0.2055	0.017	0.0153	0.2681
rs1005865	T	C	0.4283	-0.0178	0.0107	0.0971
rs10058980	T	C	0.119	-0.0163	0.0192	0.3963
rs10059126	T	C	0.9541	-0.0036	0.0247	0.8843
rs10059172	A	G	0.676	-0.002	0.0228	0.9288
rs10059283	T	C	0.9762	0.0152	0.0472	0.7472
rs1005930	A	G	0.4296	0.0101	0.0095	0.2896
rs10059337	T	C	0.5122	0.0099	0.0094	0.2922
rs10059507	T	G	0.4892	-0.0091	0.0103	0.3785
rs10059508	T	C	0.6069	-0.0099	0.0102	0.3319
rs10059542	T	G	0.0392	0.0131	0.0276	0.6346
rs10059666	A	G	0.0253	0.03	0.0434	0.4886
rs10059669	A	G	0.5416	0.0112	0.0094	0.2363
rs10059684	T	C	0.8814	-0.0092	0.0147	0.5327
rs10059972	A	G	0.0373	0.0154	0.0276	0.5777
rs10060113	A	G	0.0153	-0.0331	0.053	0.532
rs1006015	A	G	0.5309	0.0016	0.0097	0.868
rs10060168	T	G	0.0687	-0.0246	0.0191	0.1974
rs10060187	A	G	0.1511	0.0148	0.0129	0.2523
rs10060344	A	G	0.5514	-0.013	0.0094	0.1686
rs10060529	A	G	0.5104	-0.0039	0.0099	0.69
rs10060561	A	G	0.9822	-0.0317	0.0463	0.4934
rs10060705	T	C	0.5073	-0.0044	0.0092	0.6283
rs10060750	T	C	0.5075	0.0016	0.009	0.8616
rs1006083	A	G	0.9776	0.0731	0.0389	0.06038
rs1006087	A	G	0.4635	-0.0012	0.0093	0.8986
rs10060883	A	G	0.0402	-0.0014	0.026	0.9567
rs10060959	A	G	0.5222	0.0142	0.0094	0.1314
rs10060998	T	C	0.9823	-0.0447	0.0444	0.3132
rs10061088	A	G	0.9759	-0.0114	0.0356	0.7488
rs1006117	T	C	0.0873	-0.0044	0.0176	0.8036
rs10061244	A	G	0.9373	-0.0081	0.0242	0.739
rs10061276	T	C	0.2944	-0.0138	0.0168	0.4132
rs10061309	T	G	0.4739	-0.0003	0.0091	0.9698
rs10061453	T	C	0.4367	-0.0055	0.0099	0.5788
rs10061504	T	C	0.4814	0.0061	0.01	0.5442
rs10061592	T	C	0.5005	0.0022	0.0095	0.8147
rs10061750	A	G	0.7563	0.0099	0.0119	0.4044
rs10061822	T	G	0.5278	0.0027	0.0091	0.7681
rs1006196	A	G	0.6661	-0.0085	0.0098	0.3859
rs10062007	T	C	0.0159	0.0451	0.0435	0.2992
rs10062080	T	C	0.5013	0.0015	0.0094	0.8763
rs10062153	T	G	0.0279	0.0293	0.0359	0.4141
rs10062244	T	C	0.0822	0.0078	0.0176	0.6594
rs10062309	T	C	0.041	-0.0219	0.0262	0.4028
rs10062332	T	G	0.5604	0.0134	0.0094	0.1531
rs10062440	A	C	0.5112	-0.0235	0.0091	0.01004
rs10062444	A	G	0.958	-0.0058	0.0254	0.8181
rs10062648	A	G	0.0213	0.03	0.0369	0.4165
rs10062771	A	G	0.8885	-0.0202	0.0151	0.1812
rs10063120	T	G	0.4692	0.0172	0.0099	0.08263
rs10063294	A	G	0.542	0.0047	0.0094	0.6155
rs10063392	T	C	0.6593	-0.0028	0.0096	0.7723
rs10063471	T	C	0.4759	0.0124	0.0093	0.1819
rs10063583	A	G	0.4797	0.0175	0.0091	0.05397
rs10063650	T	G	0.1841	-0.0134	0.0163	0.4133
rs10063724	T	C	0.9009	0.0022	0.0152	0.8851
rs1006378	A	G	0.2638	-0.0089	0.0113	0.4268
rs1006385	A	G	0.4891	-0.0145	0.0094	0.1218
rs10063995	T	G	0.032	-0.0219	0.029	0.4504
rs10064160	A	G	0.519	-0.0036	0.0111	0.7465
rs10064219	A	G	0.1079	0.0145	0.0173	0.4004
rs1006433	A	G	0.9608	0.0591	0.0305	0.05286
rs10064338	A	G	0.9812	-0.1064	0.046	0.02061
rs10064410	A	C	0.4826	0.0082	0.0091	0.3631
rs10064431	T	C	0.4943	0.0062	0.0096	0.516
rs10064462	T	C	0.0443	0.0331	0.0275	0.228
rs10064888	T	C	0.4242	0.0127	0.0094	0.1788
rs10064961	T	C	0.9533	-0.0272	0.0283	0.3374
rs10064968	A	G	0.1996	0.0106	0.0128	0.409
rs10064972	A	G	0.0349	0.0235	0.034	0.4899
rs10065057	T	G	0.0422	0.0078	0.0296	0.7923
rs10065068	T	C	0.0924	-0.0092	0.0163	0.5732
rs1006512	A	G	0.9506	-0.0379	0.0221	0.08673
rs10065148	T	C	0.9548	-0.0562	0.029	0.05297
rs10065199	T	C	0.9297	-0.0275	0.0219	0.2102
rs10065216	T	C	0.8686	-0.026	0.0277	0.3484
rs10065266	T	C	0.5313	0.0159	0.0093	0.08709
rs10065398	T	C	0.9506	-0.057	0.0216	0.00827
rs1006544	T	C	0.6057	-0.0062	0.0097	0.5211
rs1006549	A	G	0.3956	0.0092	0.0117	0.4333
rs10065818	T	C	0.0336	-0.0204	0.0284	0.4737
rs10065857	T	G	0.0557	0.0077	0.0244	0.753
rs10065915	A	G	0.973	-0.0005	0.0304	0.9872
rs10065942	T	C	0.49	0.0073	0.0093	0.4332
rs10066151	A	G	0.6543	-0.0042	0.0096	0.6601
rs10066425	A	G	0.1834	-0.0098	0.011	0.3743
rs1006681	A	G	0.5093	0.0113	0.0093	0.2243
rs10066881	T	C	0.4953	0.005	0.0092	0.5848
rs10066938	T	C	0.0482	0.046	0.0304	0.1304
rs1006694	T	G	0.8343	0.0184	0.0147	0.2122
rs10067138	A	G	0.8717	-0.0354	0.0141	0.01201
rs10067159	T	C	0.513	-0.0075	0.0092	0.4099
rs10067560	A	G	0.0593	0.0006	0.0242	0.979
rs10067617	A	C	0.3043	0.003	0.0126	0.8091
rs10067719	T	C	0.4839	0.0081	0.0097	0.4029
rs10068090	T	C	0.9574	0.0251	0.0273	0.3579
rs10068240	A	G	0.0939	-0.005	0.0159	0.751
rs1006826	T	C	0.7554	-0.0061	0.0118	0.603
rs10068566	T	C	0.0236	0.0426	0.0421	0.312
rs1006873	T	C	0.0558	0.004	0.0262	0.8775
rs10068903	T	C	0.1919	0.0087	0.0127	0.4914
rs10068945	A	G	0.0281	-0.0515	0.0394	0.1909
rs10069201	T	C	0.8543	-0.0323	0.0132	0.01443
rs1006925	T	C	0.9469	-0.0362	0.0238	0.1285
rs10069306	A	G	0.0398	0.0032	0.0275	0.9076
rs10069319	T	C	0.4772	0.0136	0.0092	0.1386
rs10069459	T	C	0.0622	-0.0102	0.02	0.6084
rs10069497	A	G	0.6073	-0.0192	0.0101	0.05705
rs10069512	T	C	0.0613	-0.0028	0.0231	0.9047
rs10069534	A	G	0.9595	-0.054	0.0252	0.03218
rs10069576	T	G	0.0314	-0.0474	0.0398	0.2332
rs1006970	A	G	0.8505	0.0111	0.0172	0.5197
rs10069954	A	G	0.4752	-0.0033	0.0118	0.7804
rs10070036	T	C	0.9506	-0.0197	0.0223	0.3784
rs10070067	T	C	0.5368	-0.015	0.0101	0.14
rs10070213	T	C	0.0447	0.0276	0.0226	0.2212
rs1007033	T	C	0.066	-0.0293	0.0219	0.1814
rs10070467	A	C	0.5369	0.0047	0.0092	0.6073
rs10070492	A	G	0.5137	-0.015	0.0094	0.1117
rs10070543	T	C	0.5756	-0.0096	0.0097	0.3253
rs10070610	A	G	0.8352	-0.0137	0.0131	0.2971
rs10070713	T	C	0.9715	-0.0131	0.0359	0.7161
rs10070824	T	C	0.9762	0.0845	0.0334	0.01132
rs10071030	A	G	0.9493	0.0144	0.0219	0.5104
rs10071064	T	G	0.9428	0.0029	0.0208	0.8887
rs10071386	T	C	0.9176	-0.0168	0.0231	0.4675
rs10071708	T	C	0.9507	0.013	0.0249	0.6009
rs10071787	T	G	0.1969	-0.0032	0.0142	0.8248
rs10072365	A	C	0.9738	0.0268	0.0383	0.4841
rs10072517	T	C	0.5119	-0.0141	0.0103	0.1707
rs10072558	T	C	0.4844	0.0189	0.0094	0.04428
rs1007266	A	G	0.1185	-0.0027	0.015	0.856
rs10072674	T	C	0.6174	0.0159	0.0163	0.3283
rs10072846	A	G	0.0263	-0.0139	0.0326	0.6697
rs10072906	T	G	0.5179	0.0138	0.0102	0.1758
rs10073	T	C	0.6265	0.0312	0.0115	0.006546
rs10073069	A	C	0.0581	-0.0148	0.021	0.4807
rs10073078	A	G	0.4839	-0.0106	0.0093	0.2513
rs10073188	T	C	0.9626	0.0434	0.0284	0.1256
rs1007328	T	C	0.5116	0.0023	0.0095	0.8103
rs10073462	A	G	0.0644	-0.0251	0.0242	0.2997
rs10073546	T	C	0.9354	-0.0876	0.0341	0.01031
rs1007388	T	C	0.1316	0.0005	0.0148	0.9738
rs10074123	T	C	0.0468	0.0164	0.0279	0.5561
rs10074178	A	G	0.5204	0.0041	0.0091	0.6481
rs10074213	T	C	0.9584	-0.0432	0.0235	0.06661
rs10074218	T	C	0.0366	-0.0028	0.0304	0.9278
rs10074254	A	G	0.943	0.0032	0.0229	0.8875
rs10074268	T	C	0.0321	0.0127	0.027	0.6384
rs10074377	A	G	0.7091	0.0002	0.0108	0.9818
rs10074485	A	G	0.0585	0.0199	0.0198	0.3148
rs10074486	A	G	0.9785	0.0815	0.0552	0.1397
rs1007456	A	G	0.0292	0.0252	0.0294	0.391
rs10074631	A	C	0.9742	-0.0571	0.0318	0.07242
rs10074736	T	C	0.5369	0.0031	0.0092	0.7369
rs10074889	T	C	0.5186	-0.0217	0.0095	0.02192
rs10074956	A	C	0.0227	0.0369	0.0391	0.3463
rs10075046	T	G	0.4601	0.0019	0.0099	0.848
rs10075071	A	C	0.5889	0.0042	0.0094	0.6593
rs10075131	A	G	0.4569	-0.0078	0.0091	0.3899
rs10075150	A	G	0.513	0.0067	0.0093	0.4709
rs10075171	A	G	0.4951	-0.0034	0.0096	0.7249
rs10075407	A	G	0.5131	0.0015	0.0096	0.8734
rs10075422	T	G	0.9549	-0.0438	0.0255	0.08648
rs10075456	A	G	0.0351	0.0142	0.0297	0.6321
rs10075513	T	C	0.9724	-0.0271	0.0309	0.3796
rs1007553	A	G	0.039	-0.0096	0.0257	0.7075
rs10075584	A	G	0.0174	-0.0026	0.0439	0.9528
rs10075748	A	C	0.5897	0.02	0.0101	0.0491
rs10076024	A	G	0.9837	-0.0463	0.0534	0.3861
rs10076041	T	C	0.351	0.0042	0.0118	0.7191
rs10076086	A	G	0.5033	-0.0134	0.0091	0.1414
rs10076236	A	C	0.015	-0.1509	0.0768	0.04938
rs10076407	T	C	0.5209	0.0161	0.009	0.07466
rs10076465	T	C	0.582	0.004	0.0092	0.6619
rs10076502	A	G	0.0304	0.0126	0.0332	0.7037
rs10076565	A	G	0.5123	-0.0228	0.0092	0.0126
rs10077180	T	C	0.8985	-0.0004	0.0183	0.9832
rs10077207	T	C	0.5168	0.0047	0.0092	0.6075
rs1007724	T	C	0.4999	-0.0125	0.0094	0.1823
rs10077404	A	G	0.8662	0.0016	0.0168	0.9249
rs1007746	A	C	0.4511	0.0163	0.014	0.244
rs10077618	A	G	0.5112	-0.0007	0.0091	0.9393
rs10077689	T	G	0.6855	0	0.0123	0.9992
rs10077696	A	C	0.4707	-0.0088	0.0092	0.3416
rs10077788	A	G	0.0175	0.0227	0.0412	0.5811
rs1007785	A	G	0.0519	-0.023	0.0293	0.4325
rs10077904	T	C	0.5266	-0.0035	0.0092	0.7032
rs10077915	A	G	0.9437	-0.0257	0.0209	0.2178
rs10078057	A	G	0.07	0.0033	0.023	0.8855
rs10078088	A	G	0.4643	-0.0167	0.0092	0.07013
rs10078192	A	G	0.8994	-0.0316	0.0159	0.04652
rs1007820	T	C	0.9493	0.0235	0.0246	0.3386
rs10078247	T	C	0.5077	-0.0048	0.0091	0.5981
rs10078368	T	G	0.0199	0.0217	0.0403	0.59
rs10078400	T	C	0.6145	0.0123	0.0148	0.4061
rs10078715	T	C	0.0641	-0.0265	0.0199	0.183
rs10078807	A	G	0.4927	0.0184	0.0092	0.04418
rs10078915	A	G	0.9815	-0.0506	0.0404	0.2109
rs1007893	T	C	0.4936	-0.0047	0.0104	0.651
rs10079201	A	G	0.5185	-0.0027	0.0096	0.775
rs10079211	A	C	0.0844	0.0116	0.0176	0.5083
rs10079218	A	C	0.5157	-0.0003	0.0094	0.9779
rs10079445	T	C	0.0587	0.0278	0.0222	0.2097
rs10079507	A	C	0.9807	-0.0069	0.036	0.8481
rs10079525	A	G	0.6404	-0.0047	0.0094	0.617
rs10079550	T	C	0.5046	0.0118	0.0094	0.2094
rs10080118	A	G	0.3971	-0.0091	0.0123	0.4578
rs10080355	T	C	0.6112	-0.0042	0.0096	0.6639
rs1008036	T	C	0.5773	0.0034	0.0094	0.7172
rs1008045	A	G	0.5297	0.0022	0.0095	0.8146
rs10080513	A	C	0.0491	-0.0027	0.0218	0.902
rs10080901	T	C	0.9251	-0.0227	0.0209	0.2767
rs10081	T	C	0.0735	-0.0131	0.0181	0.4703
rs1008113	A	G	0.951	-0.043	0.0276	0.119
rs10081184	T	C	0.6651	0.0224	0.0123	0.06781
rs10081236	A	G	0.6184	0.0224	0.0131	0.08824
rs10081277	A	G	0.9624	-0.018	0.0371	0.6263
rs10081304	T	C	0.748	0.0025	0.0109	0.8147
rs10081323	T	C	0.9382	0.0176	0.0205	0.3898
rs10081364	T	G	0.4142	-0.0034	0.0161	0.8326
rs1008138	A	C	0.4414	0.007	0.0096	0.4659
rs10081492	T	G	0.8518	-0.0127	0.0147	0.3857
rs10081999	T	C	0.9607	-0.0118	0.0254	0.642
rs10082359	A	G	0.8303	0.0122	0.0209	0.5572
rs10082474	A	G	0.5049	-0.0051	0.0095	0.5935
rs10082497	A	G	0.974	-0.0401	0.033	0.2241
rs1008251	T	C	0.4952	0.0004	0.0093	0.9639
rs10082572	T	C	0.6905	-0.0145	0.015	0.3333
rs10082600	T	G	0.547	0.0168	0.0107	0.1151
rs10082640	T	C	0.9154	-0.03	0.0166	0.07109
rs10082669	T	C	0.0147	-0.0106	0.0624	0.8652
rs10082676	A	G	0.5102	-0.0017	0.0092	0.8487
rs10082910	T	C	0.0277	0.058	0.0311	0.06186
rs10082949	A	C	0.5654	0.017	0.0098	0.08343
rs10082953	T	C	0.0407	0.0581	0.0277	0.03587
rs10083012	T	C	0.0175	-0.0391	0.0607	0.5195
rs1008304	A	G	0.9868	-0.028	0.0555	0.6145
rs10083127	A	G	0.5317	0.0066	0.0093	0.4808
rs10083130	T	C	0.0367	-0.0692	0.0381	0.06949
rs10083291	T	C	0.0358	0.0447	0.0407	0.2718
rs1008362	A	G	0.4705	-0.0016	0.0093	0.8642
rs1008369	A	G	0.4857	-0.0315	0.0103	0.002145
rs10083780	A	G	0.0175	0.004	0.0528	0.9399
rs10084116	A	G	0.5235	-0.0085	0.0114	0.457
rs10084181	T	G	0.5556	-0.014	0.0092	0.1291
rs10084463	T	G	0.5116	-0.0212	0.0091	0.02038
rs10084489	T	C	0.9588	-0.0538	0.0444	0.226
rs10084581	T	C	0.4835	0.0034	0.0112	0.762
rs1008461	T	C	0.0799	-0.0163	0.0187	0.3838
rs10084834	T	C	0.4355	0.0092	0.0123	0.452
rs10084852	T	C	0.911	0.0026	0.0183	0.8848
rs10084927	T	C	0.0986	-0.0079	0.0168	0.638
rs10085054	A	G	0.4431	-0.0148	0.0092	0.109
rs10085169	A	G	0.5292	-0.0141	0.0099	0.1554
rs10085268	A	G	0.4444	0.0099	0.0095	0.2974
rs10085722	A	G	0.5807	-0.0027	0.0102	0.7934
rs10085803	T	C	0.5186	-0.005	0.0094	0.5972
rs1008587	T	C	0.5491	-0.0022	0.0098	0.8244
rs1008591	A	G	0.4953	-0.0173	0.0093	0.06255
rs10085967	A	G	0.0152	-0.0633	0.0605	0.2951
rs1008600	T	G	0.9255	-0.0593	0.0213	0.005335
rs10086055	T	C	0.5144	-0.0081	0.009	0.3702
rs10086102	A	G	0.5189	-0.0099	0.0091	0.2782
rs10086220	T	C	0.549	-0.0215	0.0118	0.06854
rs10086635	A	G	0.5293	-0.0142	0.0096	0.1387
rs10086882	A	G	0.4449	-0.0014	0.0092	0.8752
rs10086943	A	G	0.0833	0.0135	0.0174	0.4386
rs1008723	T	G	0.5018	-0.0009	0.0092	0.9243
rs1008728	T	C	0.6226	0.0258	0.0096	0.007066
rs10087333	T	C	0.6189	0.0121	0.0099	0.2194
rs10087392	T	G	0.9458	0.0364	0.022	0.09894
rs10087407	T	C	0.9721	-0.0101	0.0334	0.762
rs10087674	T	C	0.5113	0.0057	0.0098	0.5622
rs10087676	T	C	0.5051	0.0042	0.0093	0.6543
rs1008786	T	C	0.0894	0.0034	0.0165	0.8371
rs1008787	T	C	0.9394	0.0049	0.0252	0.8465
rs10087881	A	G	0.1532	-0.0177	0.0242	0.4659
rs10087973	T	G	0.5206	-0.0134	0.0092	0.1421
rs10088068	T	C	0.5125	-0.0012	0.0092	0.8927
rs10088081	T	C	0.2591	0.0028	0.0153	0.8569
rs10088393	A	G	0.1146	0.0162	0.0146	0.2689
rs1008840	T	G	0.9158	0.0152	0.0178	0.3931
rs10088460	A	C	0.7741	0.0114	0.011	0.2969
rs10088548	A	G	0.4812	0.0015	0.01	0.8775
rs10088587	A	C	0.9315	-0.0383	0.036	0.2874
rs10088594	A	G	0.0382	0.0043	0.0281	0.8771
rs10088602	T	C	0.9781	-0.0197	0.0329	0.5488
rs10088747	A	G	0.0623	0.0003	0.0248	0.9904
rs10088775	T	C	0.4907	0.018	0.0092	0.05069
rs10088843	T	C	0.5412	-0.0036	0.0132	0.7862
rs10088917	A	C	0.5612	0.0131	0.0094	0.1663
rs10088945	A	G	0.9721	-0.0736	0.0348	0.03451
rs10089123	A	G	0.0802	-0.008	0.017	0.6361
rs10089229	A	G	0.027	0.068	0.0317	0.03221
rs10089460	A	G	0.4724	-0.0012	0.0093	0.8955
rs10089628	T	C	0.3574	-0.0071	0.0107	0.5056
rs10089702	A	G	0.0311	0.0289	0.0395	0.4654
rs10089771	T	C	0.8706	0.0091	0.0178	0.6076
rs10089778	T	C	0.9787	-0.0277	0.0342	0.4176
rs10090	T	C	0.5007	-0.0132	0.0096	0.1689
rs10090519	T	G	0.5863	-0.024	0.0097	0.01299
rs1009059	A	C	0.6996	-0.0018	0.0106	0.8669
rs10090624	A	G	0.9484	0.0212	0.0296	0.4738
rs1009068	A	C	0.5446	-0.0033	0.0096	0.7328
rs1009069	T	C	0.9186	0.0197	0.0176	0.2621
rs10090730	T	C	0.0224	-0.068	0.0449	0.1299
rs10090796	T	C	0.5251	0.02	0.0093	0.03176
rs10090810	T	C	0.5108	0.0082	0.0098	0.401
rs10090813	A	G	0.5912	0.0085	0.0094	0.3683
rs10091277	A	G	0.5087	0.0059	0.0091	0.5196
rs10091334	T	C	0.7439	0.022	0.012	0.06608
rs10091470	T	C	0.036	0.0172	0.0272	0.5266
rs10091677	T	C	0.238	-0.0137	0.0139	0.3251
rs10091836	A	G	0.5094	0.0265	0.0092	0.004054
rs10091841	T	G	0.4945	0.0013	0.0095	0.8936
rs10091955	T	C	0.9877	-0.012	0.0735	0.8705
rs10091985	A	C	0.4908	0.0191	0.01	0.0557
rs10092073	T	C	0.5179	-0.0108	0.0092	0.2378
rs10092120	A	G	0.8217	-0.0097	0.0123	0.4309
rs1009221	A	G	0.5069	0.0166	0.0099	0.09324
rs10092479	A	G	0.4851	0.0085	0.0097	0.3805
rs1009257	A	G	0.5076	0.0023	0.0097	0.8133
rs10092652	A	G	0.0269	-0.0326	0.0383	0.395
rs1009279	T	C	0.9813	-0.0471	0.0445	0.2903
rs1009282	A	G	0.4213	0.005	0.0096	0.6006
rs10092839	A	G	0.0242	-0.053	0.0464	0.254
rs10092846	A	C	0.5208	-0.004	0.0092	0.6598
rs10092858	A	C	0.0835	0.0295	0.0279	0.2904
rs10092871	A	G	0.5317	0.0014	0.0092	0.8783
rs1009290	T	G	0.5022	-0.0198	0.0097	0.04158
rs10092997	T	C	0.7593	-0.0072	0.0127	0.5701
rs10093037	A	C	0.2096	0.0225	0.0143	0.1163
rs10093096	T	C	0.5664	-0.0055	0.0092	0.5533
rs10093130	A	C	0.8593	-0.0069	0.0162	0.6724
rs10093136	A	G	0.0754	0.0308	0.0229	0.1796
rs10093153	A	G	0.9823	0.075	0.0651	0.2492
rs10093402	A	C	0.5327	-0.0056	0.0097	0.5611
rs10093553	A	G	0.4915	0.0041	0.0095	0.6629
rs10093650	T	C	0.0398	0.0418	0.0272	0.1246
rs10093948	A	G	0.1239	0.0046	0.0191	0.809
rs10094301	T	C	0.013	0.0527	0.0786	0.5024
rs10094303	A	G	0.9209	0.0226	0.0177	0.2013
rs10094307	T	G	0.5315	-0.0026	0.0092	0.7802
rs10094422	T	C	0.0589	0.0219	0.0208	0.2917
rs10094436	T	G	0.9848	-0.0121	0.0521	0.8171
rs10094500	A	C	0.4866	0	0.0095	0.9962
rs1009473	T	C	0.5321	-0.0058	0.0094	0.5371
rs10094811	A	G	0.9755	0.0343	0.0417	0.4111
rs10094952	T	C	0.0372	-0.0468	0.0319	0.1429
rs10095015	A	G	0.7681	-0.0023	0.0149	0.8756
rs10095017	A	G	0.073	-0.0001	0.0209	0.9944
rs1009522	A	G	0.9758	0.0353	0.0462	0.4448
rs10095222	T	C	0.0317	0.0021	0.0279	0.9397
rs10095227	A	G	0.9605	-0.0096	0.03	0.7494
rs10095333	A	G	0.5198	-0.0115	0.0091	0.2081
rs10095348	A	G	0.8664	-0.0003	0.0181	0.9877
rs10095447	A	G	0.6829	-0.0048	0.0109	0.6584
rs10095543	A	G	0.0451	-0.0194	0.0237	0.4124
rs10095605	A	G	0.605	-0.0131	0.0099	0.1855
rs10095615	A	C	0.4564	-0.0074	0.0092	0.42
rs10095785	T	C	0.532	0.0121	0.0094	0.1978
rs10095954	A	G	0.9063	-0.0147	0.0186	0.4274
rs10096084	T	C	0.0196	-0.0225	0.0445	0.6128
rs1009619	T	C	0.9176	0.0227	0.0172	0.1864
rs10096200	T	C	0.4066	-0.0045	0.01	0.6552
rs10096505	A	G	0.5325	0.0258	0.0104	0.01328
rs10096537	T	C	0.2838	-0.0009	0.0102	0.9311
rs10096559	A	G	0.4802	-0.0173	0.0179	0.3315
rs10096593	A	G	0.4033	-0.0001	0.0093	0.991
rs10096668	A	G	0.4677	0.0122	0.0093	0.1902
rs10096739	A	G	0.2964	0.0062	0.0149	0.677
rs10096790	T	C	0.4815	0.0111	0.0096	0.2447
rs10096793	T	C	0.4961	-0.0066	0.0096	0.4893
rs10096894	A	G	0.461	0.0023	0.0098	0.817
rs10096895	A	G	0.4517	-0.0008	0.0093	0.9344
rs10096958	A	G	0.9711	-0.0631	0.0358	0.07812
rs10097030	A	G	0.5423	-0.0177	0.0101	0.07938
rs10097094	T	C	0.6379	-0.0032	0.0098	0.7474
rs10097174	A	G	0.505	-0.0065	0.0089	0.4673
rs10097185	A	G	0.8172	-0.0047	0.0127	0.7091
rs10097211	A	G	0.5039	-0.0061	0.0095	0.5196
rs10097314	A	G	0.5087	-0.0138	0.0092	0.1364
rs10097412	A	C	0.0277	-0.024	0.03	0.4228
rs1009755	T	C	0.5669	-0.0016	0.0095	0.8645
rs10097579	A	G	0.5386	0.0093	0.0091	0.3058
rs10097712	A	G	0.0672	0.0299	0.0188	0.111
rs10097822	A	G	0.224	-0.0027	0.0122	0.8264
rs10097902	A	G	0.3103	-0.0067	0.0101	0.5075
rs10097923	A	G	0.0133	-0.0089	0.0468	0.8489
rs10098158	T	C	0.0355	0.0832	0.0278	0.002733
rs10098198	T	C	0.0115	0.0385	0.0905	0.6702
rs10098235	T	G	0.9722	-0.0003	0.0324	0.9926
rs10098255	T	C	0.8087	0.0179	0.012	0.1378
rs10098272	A	G	0.5247	-0.0019	0.0096	0.8408
rs1009831	T	C	0.7651	-0.0022	0.0114	0.8494
rs10098426	A	G	0.9868	0.0825	0.0736	0.2624
rs10098494	A	G	0.0743	0.0344	0.018	0.0558
rs1009850	A	C	0.4687	0.0155	0.0114	0.1753
rs10098537	T	C	0.0674	-0.0148	0.0202	0.4637
rs10098651	A	G	0.0761	0.0059	0.0212	0.7793
rs10098725	T	C	0.4967	-0.0086	0.0091	0.3472
rs10098729	T	C	0.8921	-0.009	0.016	0.573
rs10098792	A	G	0.0795	0.0351	0.0173	0.04278
rs10098876	A	G	0.0128	0.0125	0.0648	0.8472
rs10098967	T	C	0.9048	0.0246	0.0167	0.1416
rs10099027	T	C	0.9633	-0.0162	0.0354	0.647
rs1009940	A	G	0.5504	-0.0042	0.0094	0.6527
rs10099475	T	C	0.5899	0.0042	0.0092	0.6512
rs10099730	A	G	0.5153	0.0096	0.0091	0.2935
rs10099860	T	G	0.5854	0.0147	0.0094	0.1166
rs10099866	A	C	0.5084	-0.0035	0.0092	0.7028
rs1009991	T	C	0.9776	-0.0287	0.0417	0.4918
rs10099946	T	C	0.9283	0.0213	0.0183	0.2439
rs10099964	T	C	0.5172	0.001	0.0092	0.9149
rs10099989	T	G	0.8373	0.0125	0.024	0.6018
rs10100010	T	C	0.9787	0.0444	0.0371	0.232
rs10100024	A	G	0.8997	-0.0077	0.0173	0.6541
rs10100061	A	G	0.9019	0.0368	0.0177	0.03725
rs10100238	T	C	0.4949	0.0092	0.0093	0.3222
rs10100324	T	G	0.0683	-0.0014	0.0184	0.9408
rs10100475	T	G	0.942	-0.0267	0.0214	0.2122
rs10100547	A	G	0.5061	0.0131	0.0101	0.1953
rs10100563	A	C	0.4667	-0.0029	0.0093	0.7586
rs10100570	A	C	0.0143	0.0104	0.0518	0.8407
rs10100586	A	G	0.5058	-0.012	0.0092	0.1895
rs10100646	T	C	0.5981	0.0082	0.0101	0.4179
rs10100667	T	C	0.4994	-0.0019	0.0092	0.8358
rs10100682	A	G	0.9692	-0.0415	0.0312	0.1845
rs10100861	T	C	0.0277	-0.0173	0.0417	0.6786
rs10101150	A	G	0.0169	0.0351	0.0493	0.476
rs1010128	A	G	0.5067	0.0059	0.0093	0.5267
rs10101319	A	G	0.5268	0.0106	0.0093	0.2548
rs10101330	T	C	0.6878	-0.0015	0.01	0.8766
rs10101341	A	C	0.4975	-0.0172	0.0098	0.07926
rs10101410	T	C	0.4987	0.0191	0.0091	0.03683
rs1010145	A	G	0.8343	0.0274	0.0131	0.03614
rs10101549	T	C	0.0152	-0.0862	0.0478	0.07131
rs10101569	A	G	0.5564	-0.0049	0.0094	0.6014
rs10101650	T	C	0.9741	0.0389	0.0349	0.2659
rs1010175	T	C	0.0268	-0.0132	0.0319	0.6801
rs10102048	T	C	0.8809	-0.0134	0.0168	0.4237
rs10102372	A	G	0.4759	-0.0031	0.0094	0.7446
rs10102575	T	C	0.0833	0.0034	0.016	0.8323
rs10102691	T	G	0.6552	0.0179	0.0115	0.1203
rs10102884	A	C	0.0254	0.0525	0.0334	0.1157
rs10102933	A	G	0.1034	-0.0147	0.0175	0.3999
rs10102934	A	C	0.3749	-0.0087	0.0097	0.3696
rs10102963	T	C	0.8224	-0.0104	0.0122	0.3929
rs10102975	A	G	0.0177	-0.0118	0.0735	0.8728
rs10103003	T	C	0.4596	0.0141	0.0094	0.1338
rs10103005	A	G	0.9859	-0.0316	0.0579	0.5848
rs10103067	A	C	0.033	0.0759	0.0382	0.04693
rs10103125	T	G	0.0361	0.0051	0.0258	0.8435
rs10103186	A	C	0.0275	0.0234	0.0309	0.4491
rs1010336	A	G	0.9859	-0.0167	0.0569	0.7693
rs10103382	A	G	0.5618	0.0185	0.0137	0.1777
rs10103501	T	C	0.016	-0.0847	0.0424	0.04564
rs10103559	A	C	0.5518	0.0048	0.0102	0.6387
rs1010373	T	C	0.5418	-0.009	0.0104	0.3865
rs10103789	A	C	0.0685	0.0123	0.0187	0.5123
rs10103878	T	C	0.0778	0.019	0.0199	0.3385
rs10103896	A	G	0.9826	0.0401	0.063	0.5243
rs1010392	A	G	0.497	-0.0193	0.0096	0.04356
rs10104096	A	G	0.0244	-0.0772	0.0368	0.03571
rs10104141	A	G	0.4969	0.0003	0.0097	0.9734
rs10104165	A	C	0.1091	0.0266	0.0149	0.07421
rs10104217	A	G	0.598	-0.015	0.0094	0.1124
rs10104623	T	C	0.9749	0.0221	0.0364	0.5441
rs10104691	A	G	0.9594	-0.0504	0.0305	0.09779
rs10104738	T	C	0.4592	-0.006	0.0092	0.5176
rs10104788	T	C	0.9855	0.0427	0.0489	0.3824
rs10104839	T	C	0.9227	0.0053	0.0196	0.7881
rs10104932	T	C	0.8826	-0.0052	0.0198	0.7932
rs10105172	A	G	0.9711	0.0329	0.0431	0.4453
rs10105196	A	G	0.063	-0.0154	0.0254	0.5447
rs1010533	T	C	0.442	-0.0116	0.0101	0.2522
rs10105432	A	G	0.5094	0.0117	0.0092	0.2071
rs1010548	T	C	0.9856	-0.0136	0.0448	0.762
rs1010551	A	G	0.6336	0.0122	0.01	0.2186
rs1010553	T	C	0.53	-0.002	0.0093	0.8325
rs10105680	T	C	0.0264	0.0259	0.0365	0.4786
rs10105774	T	C	0.3573	-0.0014	0.01	0.8902
rs10105814	T	C	0.8042	0.0043	0.0126	0.7323
rs10105969	A	G	0.9779	-0.0305	0.0465	0.5129
rs10105985	A	C	0.6021	-0.0132	0.0096	0.1692
rs10106035	T	C	0.2361	0.008	0.014	0.5669
rs10106100	T	C	0.9617	0.0017	0.0254	0.9473
rs10106148	A	G	0.9697	-0.0142	0.028	0.612
rs10106163	A	G	0.1007	0.0123	0.0163	0.4499
rs10106305	T	G	0.9745	-0.0587	0.0368	0.1105
rs10106340	T	C	0.5288	0.0112	0.0091	0.2188
rs10106356	T	C	0.5712	-0.0049	0.0092	0.5972
rs10106377	T	G	0.9376	-0.0119	0.0198	0.5479
rs10106438	T	C	0.0454	0.0067	0.0237	0.7759
rs10106544	T	C	0.4912	0.0195	0.0097	0.0451
rs10106638	T	C	0.9698	-0.0614	0.032	0.05478
rs10106665	A	G	0.4662	-0.0158	0.0096	0.09913
rs10106678	T	C	0.5021	0.002	0.0094	0.8289
rs10106681	A	G	0.6251	0.0059	0.0098	0.5484
rs10106782	A	G	0.5164	0.003	0.0091	0.7448
rs10106941	T	C	0.096	0.0134	0.0159	0.398
rs10107110	A	G	0.1198	0.0075	0.0143	0.5982
rs10107200	T	C	0.7546	0.0037	0.0118	0.7519
rs10107202	T	C	0.0548	-0.0117	0.0287	0.6836
rs10107206	A	G	0.5041	0.0052	0.0105	0.6193
rs10107255	A	C	0.021	0.0381	0.0385	0.3221
rs10107279	T	C	0.5088	-0.0134	0.0098	0.1695
rs10107328	A	G	0.977	0.0122	0.0333	0.7132
rs10107609	T	C	0.4983	-0.0062	0.0093	0.5067
rs10107958	T	G	0.3888	0.0049	0.0116	0.6724
rs10108027	A	C	0.6017	0.0196	0.0094	0.03593
rs1010816	T	G	0.7355	-0.0253	0.0133	0.05696
rs10108207	T	C	0.8179	-0.0364	0.0165	0.02731
rs10108209	T	C	0.4946	0.0028	0.0099	0.777
rs10108226	A	G	0.0196	0.0745	0.0369	0.04352
rs10108488	T	C	0.024	-0.0046	0.0357	0.898
rs10108669	A	G	0.9805	0.01	0.045	0.8238
rs10108706	T	C	0.0345	0.0022	0.0266	0.9338
rs1010886	T	C	0.4476	0.0112	0.0094	0.2336
rs10109053	A	G	0.797	-0.0131	0.0122	0.2818
rs10109072	T	C	0.0729	0.0315	0.0248	0.2047
rs10109270	T	C	0.5852	-0.0014	0.0094	0.8839
rs10109297	A	G	0.4704	-0.0052	0.0092	0.5735
rs10109298	A	G	0.9523	0.0357	0.0222	0.1083
rs10109362	A	G	0.6146	-0.0037	0.0099	0.7058
rs10109516	A	C	0.5641	-0.0039	0.0098	0.6924
rs10109671	T	C	0.0167	0.0408	0.0389	0.2935
rs1010968	A	C	0.4578	0.0003	0.0098	0.9782
rs10109698	T	C	0.9228	-0.0275	0.021	0.1888
rs10109923	A	G	0.0483	-0.0125	0.0237	0.5975
rs10109958	A	G	0.9877	0.0256	0.0609	0.674
rs1011005	A	G	0.518	0.0035	0.0094	0.711
rs10110091	A	G	0.4949	0.004	0.0103	0.6989
rs10110127	A	G	0.0862	0.018	0.0184	0.3267
rs10110216	T	G	0.535	-0.0116	0.0091	0.2057
rs1011029	A	G	0.0214	-0.0107	0.0378	0.7777
rs10110388	T	C	0.9047	0.0613	0.0343	0.07413
rs10110459	T	C	0.9773	0.0442	0.0332	0.1838
rs10110484	T	C	0.5052	0.0074	0.0182	0.6845
rs10110657	A	G	0.5936	0.0131	0.0093	0.1585
rs10110832	T	C	0.0174	0.1098	0.0377	0.003554
rs1011101	T	C	0.5494	-0.0157	0.0094	0.09634
rs10111325	A	G	0.0219	-0.0424	0.0385	0.2715
rs10111378	T	G	0.923	-0.0076	0.0186	0.6818
rs10111399	T	C	0.5095	-0.0004	0.0092	0.9644
rs10111448	T	C	0.0408	-0.0334	0.0254	0.1892
rs10111718	T	C	0.6056	-0.0123	0.0094	0.1866
rs10111725	A	G	0.0315	0.0447	0.0282	0.1139
rs10111819	A	G	0.9441	-0.0295	0.0258	0.2533
rs10111908	T	C	0.0299	0.0146	0.0307	0.6353
rs10111956	T	G	0.051	-0.017	0.023	0.4597
rs10111969	T	C	0.9527	-0.0291	0.0261	0.2658
rs10111984	T	C	0.7888	0.0107	0.0161	0.5062
rs1011203	T	C	0.4926	0.0129	0.0099	0.1914
rs10112094	T	G	0.027	-0.009	0.0393	0.8192
rs1011220	T	G	0.4324	-0.0031	0.0101	0.7599
rs10112206	A	C	0.4833	0.0095	0.0091	0.2954
rs10112405	T	C	0.5839	-0.0125	0.0094	0.1848
rs10112419	A	G	0.9653	0.0261	0.0276	0.3434
rs10112539	T	C	0.0378	-0.0068	0.0286	0.8113
rs10112554	A	G	0.506	-0.0092	0.0084	0.2698
rs10112630	A	G	0.4694	-0.0092	0.0105	0.3795
rs10112728	A	G	0.9322	-0.0239	0.0199	0.2297
rs1011273	T	C	0.9343	0.0335	0.0202	0.09724
rs10112755	T	G	0.5344	0.0034	0.0102	0.7351
rs1011276	A	G	0.5167	-0.0005	0.01	0.9592
rs10113	T	C	0.5158	0.0114	0.0098	0.2454
rs10113086	A	G	0.9552	0.004	0.0402	0.9215
rs1011312	T	C	0.0929	-0.0161	0.0165	0.3294
rs10113218	T	C	0.976	0.0169	0.0525	0.7471
rs10113298	T	C	0.1415	0.0166	0.0155	0.283
rs10113333	T	G	0.2005	0.0077	0.0129	0.5514
rs10113358	T	C	0.6426	-0.0092	0.0115	0.4259
rs10113375	T	C	0.9884	-0.0599	0.0695	0.3893
rs1011339	A	C	0.5473	-0.019	0.0093	0.04066
rs10113492	T	G	0.0312	0.098	0.0369	0.007946
rs10113503	A	G	0.1014	-0.0186	0.0171	0.2779
rs10113555	T	C	0.9025	0.0154	0.0173	0.3727
rs10113797	T	C	0.4911	-0.0022	0.0092	0.8106
rs10113950	T	C	0.8768	-0.0165	0.0156	0.2887
rs10113968	T	G	0.4663	-0.0055	0.0103	0.5901
rs1011420	A	G	0.5097	0.0366	0.0094	9.14e-05
rs10114301	T	G	0.9792	-0.0071	0.0342	0.8358
rs10114310	A	G	0.5657	-0.0152	0.0101	0.1315
rs10114411	A	C	0.2371	-0.0098	0.0113	0.3857
rs1011455	A	G	0.5686	0.0157	0.0095	0.09849
rs10114587	A	G	0.9509	0.0143	0.0236	0.5436
rs1011459	A	G	0.8605	0.0315	0.0144	0.02914
rs10114702	T	C	0.4978	0.0143	0.0092	0.1215
rs10114714	T	C	0.9028	0.0002	0.0187	0.9904
rs10114753	A	G	0.9879	0.0045	0.0707	0.9489
rs10114857	A	C	0.9831	0.1277	0.0449	0.004495
rs10115017	A	G	0.7959	0.003	0.016	0.8501
rs10115150	A	G	0.4896	-0.0019	0.0091	0.8305
rs10115163	A	G	0.6306	0.0219	0.0104	0.03568
rs10115240	A	G	0.0257	-0.0308	0.035	0.3786
rs10115256	A	G	0.5223	0.0083	0.0097	0.389
rs10115296	T	C	0.4579	0.0049	0.0146	0.7364
rs10115340	A	G	0.704	-0.0161	0.0113	0.1554
rs10115591	A	G	0.4036	0.0068	0.0121	0.5746
rs10115869	A	G	0.0273	-0.0344	0.0375	0.3592
rs1011589	T	G	0.5378	-0.0068	0.0103	0.509
rs10115913	T	C	0.5037	-0.0052	0.0104	0.6204
rs1011595	T	G	0.5852	0.0101	0.0102	0.3236
rs10116081	T	C	0.8804	0.0273	0.0146	0.06198
rs10116109	T	C	0.5284	-0.0069	0.0092	0.45
rs10116370	T	C	0.5074	-0.022	0.0118	0.06355
rs10116397	T	C	0.9408	-0.0499	0.0251	0.04684
rs10116576	T	C	0.516	-0.0068	0.0096	0.4752
rs10116586	A	C	0.5215	-0.0066	0.0095	0.4871
rs10116779	A	C	0.579	0.0175	0.0121	0.1488
rs1011715	T	C	0.0678	-0.0232	0.019	0.2219
rs10117277	T	G	0.9436	0.0346	0.0212	0.103
rs10117322	T	C	0.98	0.0382	0.0399	0.3385
rs10117335	T	G	0.704	-0.0103	0.0093	0.2685
rs10117351	T	C	0.5591	-0.0066	0.0138	0.6291
rs10117449	A	C	0.6855	-0.0037	0.0102	0.7176
rs1011764	A	G	0.8915	-0.0418	0.0153	0.006205
rs10117672	A	G	0.3984	-0.0112	0.0095	0.2379
rs10117819	T	C	0.4873	-0.0107	0.0111	0.3351
rs10117842	A	C	0.4965	-0.0164	0.0091	0.07118
rs10117905	T	C	0.4538	0.0269	0.0111	0.01587
rs10118029	A	G	0.5513	0.0048	0.0093	0.6074
rs10118071	T	C	0.8979	0.0048	0.0157	0.7603
rs10118268	T	C	0.9847	0.1143	0.0552	0.03826
rs10118286	A	G	0.4593	0.0042	0.0094	0.6549
rs1011829	A	C	0.502	-0.0006	0.0093	0.9463
rs10118316	A	G	0.8815	0.0092	0.0144	0.5232
rs1011839	T	C	0.3828	0.0029	0.0095	0.7588
rs10118392	T	C	0.9635	0.0083	0.0294	0.7792
rs10118518	T	C	0.9262	0.0161	0.0229	0.4832
rs10118541	T	G	0.031	-0.0249	0.0325	0.4434
rs10118605	T	C	0.4579	-0.0093	0.0094	0.3224
rs10118608	A	G	0.6135	-0.0004	0.0094	0.9696
rs1011883	A	G	0.5657	0.0024	0.0096	0.8017
rs10119022	T	C	0.954	-0.0211	0.0242	0.3821
rs10119067	T	C	0.9836	0.0012	0.0468	0.9793
rs10119232	T	C	0.5025	-0.0011	0.0099	0.9147
rs10119256	T	C	0.976	-0.004	0.0434	0.927
rs10119262	A	G	0.5989	0.0061	0.0125	0.6236
rs10119322	T	C	0.9793	0.0238	0.0365	0.5148
rs10119342	A	G	0.5134	-0.0064	0.0099	0.5226
rs1011938	A	C	0.4529	-0.0022	0.0098	0.8263
rs10119411	A	G	0.4941	0.0033	0.0091	0.716
rs10119431	A	G	0.187	0.0285	0.0152	0.06047
rs1011955	A	G	0.5307	-0.0025	0.0117	0.8321
rs10119724	T	G	0.284	-0.0165	0.0138	0.231
rs10119794	A	G	0.0285	0.0119	0.0306	0.6985
rs10119905	T	C	0.5294	0.0025	0.0091	0.7817
rs10119993	T	C	0.0568	0.02	0.0241	0.4056
rs10120039	T	C	0.5011	0.0092	0.0091	0.3166
rs10120113	A	G	0.9215	0.0151	0.0177	0.3947
rs10120215	T	C	0.5336	-0.0029	0.0098	0.7689
rs10120497	A	G	0.0189	0.0421	0.0397	0.2894
rs10120542	T	C	0.0174	0.0358	0.0418	0.3911
rs10120600	A	G	0.8715	0.0257	0.0151	0.08834
rs10120675	A	G	0.5962	0.0148	0.0095	0.119
rs10120751	A	C	0.98	-0.0233	0.0387	0.5475
rs10120870	A	G	0.7426	-0.0223	0.0129	0.0845
rs10121074	T	C	0.0589	0.0023	0.028	0.9351
rs10121084	A	G	0.5009	0.0187	0.0095	0.04897
rs10121117	A	G	0.5112	0.0081	0.0092	0.382
rs10121170	A	G	0.5796	0.0001	0.0093	0.9921
rs1012149	A	G	0.5736	0.0118	0.0099	0.2353
rs10121996	T	C	0.0394	-0.0051	0.0255	0.8407
rs10122003	T	C	0.907	-0.011	0.0169	0.5144
rs10122156	T	C	0.0543	-0.0051	0.0235	0.8296
rs1012220	T	C	0.4925	-0.0091	0.0093	0.3296
rs10122262	T	C	0.4958	0.0133	0.009	0.1396
rs1012247	T	C	0.5152	0.0078	0.0096	0.4163
rs10122500	A	G	0.4712	0.0082	0.017	0.6314
rs10122520	A	G	0.4327	-0.0004	0.01	0.9683
rs10122571	T	G	0.1648	-0.0045	0.0255	0.8591
rs10122618	T	C	0.4715	0.0217	0.0094	0.02162
rs10122844	A	G	0.5309	0.0069	0.0114	0.5419
rs10122845	T	C	0.5426	0.0095	0.0092	0.3034
rs10122974	A	G	0.0815	-0.0036	0.036	0.9213
rs10123158	T	C	0.4859	0.0071	0.0098	0.4668
rs1012320	T	C	0.0233	-0.0528	0.0377	0.1616
rs10123370	A	C	0.2161	-0.0257	0.0243	0.2913
rs10123407	A	C	0.1254	0.0162	0.014	0.2459
rs10123521	A	C	0.5072	-0.0099	0.0112	0.3795
rs10123553	T	C	0.5568	-0.008	0.0093	0.3889
rs10123756	A	G	0.5452	-0.0053	0.0096	0.5818
rs10124180	A	C	0.9255	-0.0387	0.0183	0.03508
rs10124196	T	C	0.4561	-0.0074	0.0099	0.458
rs10124267	T	C	0.4537	-0.0265	0.0121	0.02937
rs10124343	A	C	0.5096	0.0039	0.0095	0.677
rs10124385	A	G	0.9729	-0.0173	0.0294	0.5557
rs10124390	A	C	0.5106	0.0067	0.0091	0.4611
rs10124533	A	G	0.0287	-0.0497	0.0301	0.09864
rs10124579	A	G	0.9813	-0.0114	0.0463	0.8063
rs10124781	T	C	0.276	0.002	0.011	0.8579
rs10124831	T	C	0.5169	0.0004	0.0096	0.9659
rs10124967	A	G	0.9842	0.0282	0.0527	0.5923
rs10124991	T	G	0.6628	-0.0066	0.01	0.5094
rs10125029	A	G	0.0496	-0.0051	0.0261	0.8456
rs10125076	A	G	0.4776	-0.0164	0.0104	0.1153
rs10125105	T	C	0.5769	0.0002	0.0092	0.9866
rs10125180	A	G	0.8735	0.0192	0.0154	0.2143
rs10125315	T	C	0.2299	-0.0051	0.0121	0.674
rs10125492	A	G	0.6162	0.0001	0.0097	0.988
rs10125619	A	G	0.9487	-0.0138	0.0227	0.5438
rs101259	T	G	0.7243	0.0006	0.0116	0.9563
rs10126000	A	C	0.6375	0.0086	0.0095	0.3663
rs10126026	A	C	0.0137	-0.0098	0.0514	0.8496
rs1012635	A	G	0.5301	-0.0033	0.0101	0.7449
rs1012680	T	G	0.3678	-0.0057	0.0102	0.5773
rs1012768	T	G	0.5115	0.0045	0.0085	0.5977
rs10128455	T	C	0.5304	0.0003	0.0093	0.9719
rs10128498	A	G	0.6457	0.0082	0.0097	0.3974
rs10128562	T	G	0.494	0.0034	0.0093	0.7131
rs10128573	T	C	0.1985	-0.0172	0.0122	0.1575
rs1012862	A	C	0.4903	-0.0054	0.0093	0.5647
rs10128638	A	G	0.4974	0.0005	0.01	0.9607
rs10128666	T	C	0.3759	0.0052	0.0098	0.5943
rs10128850	A	C	0.5424	0.0106	0.0094	0.26
rs10128942	T	C	0.9393	-0.0518	0.0206	0.01177
rs10129098	T	C	0.7279	0.0039	0.0181	0.8286
rs10129347	A	C	0.6224	-0.0155	0.0134	0.2485
rs10129484	A	C	0.9108	0.0082	0.016	0.6071
rs10129739	T	C	0.9456	0.0021	0.0204	0.9196
rs10129947	T	C	0.4956	0.0054	0.0095	0.5658
rs10130004	T	C	0.0405	0.0647	0.0365	0.07628
rs10130019	A	C	0.9563	-0.0001	0.0246	0.9981
rs10130233	T	C	0.343	-0.0196	0.0116	0.09211
rs1013025	T	C	0.0145	0.0118	0.0578	0.839
rs10130514	A	G	0.5167	0.0131	0.0093	0.1607
rs1013059	T	C	0.5531	-0.0092	0.0095	0.3353
rs1013100	A	G	0.9774	0.0592	0.0387	0.1258
rs10131001	T	C	0.022	-0.01	0.0352	0.7773
rs10131087	A	C	0.9723	0.0423	0.0312	0.1755
rs10131141	T	C	0.6015	-0.0025	0.0097	0.7932
rs10131184	A	G	0.5023	-0.0059	0.009	0.5128
rs10131209	A	C	0.5294	0.0003	0.0101	0.9759
rs10131330	A	G	0.9628	-0.0221	0.0328	0.5003
rs10131389	A	G	0.719	-0.0063	0.0133	0.6379
rs10131390	T	C	0.5088	0.0175	0.0092	0.05612
rs10131404	A	G	0.5612	-0.002	0.0093	0.8304
rs10131412	T	G	0.892	0.0084	0.0183	0.6449
rs10131426	T	C	0.038	-0.0236	0.0271	0.3838
rs10131428	A	G	0.5629	-0.0145	0.0094	0.1246
rs10131745	A	G	0.9638	-0.0238	0.0359	0.5068
rs10131751	A	C	0.0733	0.0197	0.0174	0.2586
rs10131948	A	G	0.941	0.0658	0.041	0.1087
rs1013202	T	C	0.0664	0.0157	0.0193	0.4152
rs10132091	T	C	0.5509	-0.0047	0.0122	0.7004
rs10132191	T	C	0.9856	-0.0703	0.047	0.1352
rs10132203	A	G	0.0322	-0.0012	0.0442	0.9791
rs10132246	A	G	0.5296	-0.0094	0.0103	0.3594
rs10132267	T	G	0.6847	-0.008	0.01	0.4237
rs10132279	T	C	0.027	0.0503	0.0418	0.229
rs10132309	T	G	0.0756	0.0032	0.0187	0.8628
rs10132339	T	C	0.9683	-0.0108	0.0297	0.7167
rs10132408	T	C	0.5094	0.0014	0.0092	0.8764
rs10132510	A	G	0.9391	0.0058	0.0211	0.784
rs1013254	A	G	0.5863	0.0022	0.0091	0.8063
rs10132651	T	C	0.9784	-0.0777	0.0381	0.04164
rs10132709	T	C	0.9296	-0.0028	0.0205	0.8926
rs10132834	A	G	0.4782	0.001	0.0093	0.9147
rs10132990	T	C	0.5502	-0.0012	0.01	0.9074
rs10133102	A	G	0.4722	-0.0201	0.0093	0.03061
rs10133108	A	G	0.4557	0.0061	0.0092	0.5105
rs10133148	T	G	0.6383	-0.0321	0.0099	0.001151
rs10133260	T	C	0.9785	-0.0019	0.0353	0.9571
rs10133279	T	C	0.4294	-0.0127	0.0098	0.1946
rs10133284	T	C	0.523	-0.0001	0.0097	0.9881
rs10133334	T	C	0.5271	0.0129	0.0098	0.1858
rs10133545	T	C	0.5335	-0.0036	0.0091	0.6899
rs10133767	T	C	0.9387	-0.0062	0.0193	0.7487
rs10133775	A	C	0.4979	-0.0171	0.0091	0.0609
rs1013380	T	C	0.4239	0.0168	0.0097	0.0834
rs1013382	A	G	0.5216	-0.0045	0.0095	0.6335
rs10133869	A	C	0.0235	0.0917	0.0598	0.1254
rs10133959	A	G	0.5269	0.0067	0.0103	0.5149
rs10133989	A	G	0.6525	-0.0078	0.0124	0.5291
rs10134006	T	C	0.3869	-0.0184	0.0101	0.06894
rs10134053	T	G	0.506	0.0046	0.0092	0.6215
rs10134112	T	C	0.0613	0.004	0.0199	0.8421
rs1013426	T	C	0.9267	0.0159	0.0189	0.4013
rs1013434	T	C	0.2085	-0.0021	0.0144	0.8815
rs10134473	T	C	0.0336	0.0257	0.0278	0.3563
rs10134557	T	C	0.4718	-0.0006	0.0099	0.9537
rs10134592	A	G	0.1917	0.0185	0.0119	0.1212
rs10134595	A	G	0.5365	-0.0035	0.0087	0.6863
rs10134715	A	G	0.5356	-0.0157	0.0093	0.08941
rs10134980	A	C	0.1869	-0.01	0.0151	0.5075
rs10134992	T	G	0.9383	-0.0573	0.0254	0.02423
rs10135096	A	C	0.5196	-0.0085	0.0093	0.3585
rs10135320	T	C	0.6735	0.0007	0.0101	0.9476
rs10135427	T	G	0.5129	0.0116	0.0102	0.2537
rs10135615	T	C	0.9842	-0.0726	0.0412	0.07802
rs10135687	T	C	0.8968	-0.026	0.021	0.2148
rs10135737	A	G	0.512	-0.0001	0.0093	0.9924
rs10135815	A	G	0.954	-0.0274	0.034	0.4201
rs10135853	T	C	0.5872	-0.0247	0.0115	0.03192
rs10135891	T	C	0.9851	-0.016	0.0671	0.8114
rs10136137	A	G	0.4071	-0.004	0.0095	0.6744
rs1013615	A	G	0.9582	0.0017	0.0337	0.9592
rs10136160	T	C	0.5013	-0.0234	0.0093	0.01139
rs1013625	A	G	0.6543	0.0254	0.0103	0.01363
rs10136355	A	G	0.512	0.0152	0.0091	0.09457
rs10136389	T	C	0.5086	-0.025	0.0093	0.007004
rs1013640	A	G	0.0344	-0.0492	0.0271	0.06924
rs10136676	A	G	0.9732	-0.0254	0.0364	0.4863
rs10136874	T	G	0.4838	0.0066	0.0095	0.4872
rs10137053	A	G	0.1493	-0.0198	0.0139	0.1556
rs10137090	A	C	0.9625	-0.0176	0.0391	0.6537
rs10137160	A	C	0.038	-0.0386	0.0275	0.1606
rs10137199	T	C	0.1006	-0.0304	0.0194	0.1162
rs1013741	T	G	0.4977	0.0097	0.0094	0.3049
rs10137683	T	C	0.29	-0.0037	0.0103	0.7152
rs10137727	A	G	0.9598	-0.0255	0.0269	0.343
rs10137745	T	C	0.9251	-0.0071	0.0176	0.6876
rs10137897	A	C	0.8146	0.0085	0.0193	0.6604
rs10137909	T	C	0.4995	0.0157	0.0092	0.08766
rs10137910	A	G	0.0614	0.0021	0.0205	0.9183
rs10138194	A	G	0.5462	-0.0244	0.0093	0.008606
rs10138419	T	C	0.0373	0.0295	0.0348	0.3969
rs10138442	T	C	0.0776	-0.0021	0.0173	0.9039
rs10138479	T	G	0.4743	0.0026	0.0096	0.7819
rs10138529	T	C	0.5374	-0.004	0.0091	0.661
rs10138696	T	C	0.0185	0.0655	0.0495	0.1852
rs10138782	A	G	0.0835	-0.002	0.0368	0.9572
rs10138887	A	G	0.8528	0.0021	0.0193	0.9144
rs10138986	T	C	0.569	-0.0119	0.0093	0.2006
rs10139061	A	G	0.0117	0.0967	0.077	0.2088
rs10139088	T	C	0.9165	-0.001	0.0166	0.9539
rs10139102	A	G	0.9587	-0.0048	0.0237	0.8386
rs10139173	T	G	0.0337	0.017	0.0323	0.5997
rs1013920	T	G	0.5499	-0.0163	0.0096	0.08821
rs10139313	A	G	0.5135	0.0032	0.0094	0.7309
rs10139424	T	C	0.4771	0.0036	0.0094	0.6984
rs10139604	T	C	0.9809	0.0443	0.0435	0.3083
rs10139632	A	G	0.981	-0.0279	0.046	0.5441
rs10139685	A	C	0.5925	0.0057	0.0094	0.5427
rs10139806	T	G	0.9741	-0.0238	0.0307	0.438
rs1013982	A	G	0.6443	0.0037	0.0099	0.7093
rs10140184	A	C	0.4257	-0.0046	0.0104	0.6564
rs1014025	T	C	0.4597	0.0006	0.0091	0.9452
rs10140369	T	C	0.9721	-0.064	0.0419	0.1268
rs10140464	A	G	0.799	0.0023	0.0125	0.856
rs10140484	A	G	0.5294	0.0061	0.0103	0.5526
rs10140512	A	G	0.0536	-0.0249	0.0224	0.2655
rs10140799	A	C	0.0272	-0.0351	0.0302	0.2452
rs10140833	A	G	0.5547	-0.0015	0.0093	0.8724
rs10140860	T	C	0.9412	-0.0141	0.0214	0.5103
rs1014110	A	C	0.5324	-0.0243	0.0103	0.01799
rs10141101	T	C	0.0264	-0.0496	0.031	0.1095
rs10141157	T	C	0.4939	-0.0006	0.0091	0.9454
rs10141256	A	G	0.5613	0.0047	0.01	0.6373
rs1014126	A	G	0.4177	-0.0147	0.0109	0.1766
rs1014128	A	G	0.8951	-0.0143	0.0164	0.3849
rs10141409	T	C	0.6488	0.0091	0.0098	0.3514
rs10141421	A	C	0.4761	0.0061	0.0092	0.5123
rs10141467	A	C	0.0685	0.0106	0.0204	0.6029
rs10141505	A	G	0.4641	0.0001	0.0108	0.9916
rs10141533	T	G	0.4971	-0.014	0.0094	0.1374
rs1014161	T	C	0.032	0.0638	0.0353	0.07053
rs10141764	T	G	0.7051	0.0008	0.0112	0.9401
rs10141782	A	G	0.0143	-0.0164	0.05	0.7428
rs10141803	T	C	0.5395	-0.0077	0.0093	0.4063
rs10141988	T	C	0.5027	-0.0004	0.0107	0.9721
rs10142108	T	G	0.5261	-0.0045	0.0102	0.6612
rs1014216	T	C	0.4444	0.0244	0.0093	0.008938
rs10142182	A	G	0.581	-0.0097	0.0099	0.3284
rs10142359	A	G	0.5112	-0.0215	0.0092	0.01983
rs10142459	T	C	0.5436	-0.0016	0.0094	0.8674
rs10142668	T	C	0.9542	0.0509	0.0419	0.224
rs10142676	T	C	0.0474	-0.0072	0.0263	0.7845
rs10142829	A	C	0.0685	-0.0075	0.0198	0.7044
rs10142901	A	C	0.9446	-0.0006	0.0212	0.9757
rs10142940	T	C	0.511	0.0166	0.0092	0.07026
rs10143193	A	G	0.0484	-0.0141	0.0343	0.6804
rs1014336	T	C	0.9479	0.0002	0.0275	0.9935
rs1014337	T	G	0.7056	-0.0116	0.0119	0.3277
rs10143386	A	G	0.9532	-0.03	0.0277	0.2783
rs10143446	T	G	0.3791	0.0031	0.0107	0.771
rs10143486	A	G	0.9537	-0.0059	0.0234	0.8015
rs10143554	A	G	0.5347	-0.0152	0.009	0.09073
rs10143770	T	G	0.0194	-0.0097	0.0416	0.8155
rs10143867	A	G	0.4988	-0.0146	0.0095	0.1267
rs10143952	T	C	0.0665	0.0052	0.0189	0.7823
rs10143996	A	G	0.6755	0.0114	0.0119	0.3402
rs10144061	T	C	0.3802	-0.0036	0.011	0.7425
rs10144101	A	G	0.8247	-0.0131	0.016	0.4139
rs10144368	A	G	0.5097	-0.0065	0.0093	0.4847
rs10144446	A	G	0.093	0.0343	0.0156	0.0283
rs10144447	A	G	0.5046	-0.0069	0.0092	0.4545
rs10144530	T	G	0.4931	0.0039	0.0092	0.6721
rs1014454	T	C	0.506	-0.0143	0.0096	0.1375
rs10144606	A	C	0.6889	-0.0054	0.0139	0.698
rs10144831	A	G	0.0626	0.0132	0.0217	0.544
rs10144963	T	C	0.4404	0.0076	0.01	0.4473
rs10144999	A	G	0.084	-0.012	0.0166	0.47
rs1014524	T	C	0.0475	0.0013	0.0264	0.9602
rs10145314	T	C	0.5105	0.0105	0.0092	0.2578
rs10145534	A	G	0.7767	-0.0076	0.0117	0.5171
rs1014554	A	G	0.499	0.0017	0.0094	0.8591
rs10145636	A	G	0.531	-0.0112	0.0096	0.2442
rs10145656	A	G	0.5367	0.0105	0.0086	0.2216
rs10145930	T	C	0.8774	0.0074	0.018	0.6794
rs1014594	T	C	0.4054	-0.0049	0.0119	0.6802
rs10145989	A	G	0.0651	0.0476	0.0228	0.03671
rs10146064	T	C	0.4321	-0.0077	0.0105	0.4655
rs10146082	T	C	0.8159	-0.0007	0.012	0.9505
rs10146236	A	G	0.3263	0.0304	0.0142	0.03239
rs10146337	T	G	0.0426	-0.0133	0.0251	0.5957
rs1014643	A	G	0.7835	0.0051	0.0118	0.6656
rs10146560	T	C	0.9402	0.0237	0.0198	0.2331
rs10146566	A	G	0.8868	-0.0049	0.0167	0.7679
rs10146609	T	C	0.0788	0.0111	0.0182	0.5419
rs10146683	A	G	0.9693	0.0294	0.0283	0.2989
rs10146738	T	C	0.9836	0.0626	0.0509	0.2186
rs10146751	T	C	0.399	-0.0163	0.0182	0.3726
rs10146757	A	G	0.5646	0.0104	0.0106	0.3284
rs10146820	A	G	0.4971	-0.0047	0.0095	0.6202
rs10146886	A	C	0.9851	0.1079	0.0477	0.02364
rs1014690	T	G	0.0855	0.0199	0.0191	0.297
rs10146906	A	C	0.465	-0.0008	0.0098	0.9346
rs10147080	A	C	0.4988	0.0008	0.0084	0.9235
rs1014717	A	G	0.9821	-0.0487	0.0508	0.3374
rs10147180	T	G	0.456	-0.0048	0.0127	0.7027
rs10147220	A	G	0.6476	-0.0005	0.0107	0.9605
rs10147375	T	C	0.5039	-0.0132	0.0101	0.1893
rs10147907	T	G	0.0841	-0.0053	0.0173	0.7587
rs10147949	T	G	0.9826	-0.0462	0.0472	0.3269
rs10148262	A	C	0.4984	-0.0016	0.0094	0.861
rs10148271	A	G	0.0633	0.0242	0.0198	0.2216
rs10148557	T	C	0.0455	0.0596	0.0254	0.01872
rs10148640	T	G	0.2085	-0.0089	0.0121	0.4609
rs10148764	A	G	0.9018	-0.0181	0.0302	0.5485
rs1014897	T	C	0.4831	0.0012	0.0101	0.9033
rs10149089	A	C	0.9458	0.0105	0.0221	0.6362
rs10149095	T	C	0.7698	0.0166	0.0115	0.1479
rs10149121	T	C	0.5599	-0.004	0.0096	0.6752
rs10149135	T	C	0.515	0.0056	0.0092	0.5414
rs10149170	A	G	0.3018	0.0007	0.012	0.9539
rs10149311	A	G	0.9381	-0.0107	0.019	0.5749
rs10149339	A	G	0.9814	-0.0036	0.0429	0.9335
rs10149378	A	C	0.0586	0.006	0.0227	0.7923
rs10149476	A	C	0.6222	-0.0068	0.0104	0.5128
rs10149565	A	G	0.9844	0.0529	0.0536	0.3235
rs10149608	A	G	0.1742	0.0006	0.0156	0.9697
rs10149621	T	G	0.9727	0.0088	0.0386	0.8204
rs10149932	T	C	0.51	0.0049	0.0094	0.6039
rs10150104	A	G	0.5193	0.0022	0.0093	0.8158
rs10150219	T	C	0.944	0.0011	0.0204	0.9568
rs10150221	A	G	0.9321	0.008	0.0255	0.7548
rs10150231	A	C	0.902	-0.0376	0.016	0.01854
rs10150398	A	G	0.0532	-0.0191	0.0212	0.3665
rs10150488	T	C	0.5181	0.0105	0.0093	0.2581
rs10150661	A	G	0.853	0.0271	0.0168	0.1079
rs10150712	A	C	0.0361	0.006	0.0267	0.8217
rs10150714	T	C	0.7222	0.0028	0.0107	0.7902
rs1015073	A	G	0.9747	-0.0418	0.0437	0.3381
rs10150744	T	C	0.9097	0.0014	0.0214	0.9481
rs10150880	A	G	0.9291	-0.0002	0.0185	0.992
rs10151010	A	C	0.5427	-0.0036	0.0093	0.6965
rs10151035	A	G	0.9821	-0.038	0.0401	0.3442
rs10151229	A	G	0.4562	0.0061	0.0124	0.6211
rs10151304	T	C	0.5009	0.008	0.0105	0.449
rs10151332	T	C	0.5028	-0.014	0.0098	0.1534
rs10151347	A	G	0.8895	-0.0183	0.0149	0.2191
rs10151360	T	G	0.9716	0.0115	0.0347	0.74
rs10151414	T	C	0.4945	0.0147	0.0099	0.1369
rs1015147	A	C	0.9409	0.0198	0.0213	0.3532
rs1015149	T	C	0.4713	-0.0016	0.0093	0.8668
rs10151534	T	G	0.5104	0.0002	0.0092	0.9822
rs10151580	A	G	0.9854	0.0106	0.0788	0.8927
rs10151818	A	G	0.5096	0.009	0.0094	0.3359
rs10151845	A	G	0.9714	-0.003	0.03	0.9192
rs10151850	A	G	0.5228	0.0071	0.0094	0.4456
rs10151957	T	C	0.6435	0.0008	0.0109	0.9382
rs10152023	T	C	0.5726	-0.0096	0.0092	0.2971
rs10152061	A	G	0.4754	-0.0072	0.0089	0.419
rs10152271	T	C	0.3691	-0.0006	0.0134	0.966
rs10152297	T	C	0.4578	0.0046	0.0125	0.713
rs10152402	T	C	0.5119	0.0115	0.0091	0.205
rs10152725	T	C	0.4035	-0.0131	0.0142	0.3566
rs10152803	A	G	0.9812	0.0938	0.0468	0.04477
rs10152804	A	G	0.6877	-0.0177	0.0101	0.07955
rs10152857	T	C	0.4508	-0.0096	0.0091	0.2911
rs10152918	A	G	0.4054	0.0004	0.0103	0.9688
rs10152933	A	G	0.4805	-0.0092	0.01	0.3565
rs10152960	T	C	0.0326	0.0169	0.0304	0.5784
rs10153038	A	G	0.0551	-0.015	0.0295	0.6097
rs10153050	A	C	0.0242	0.008	0.0365	0.8261
rs10153236	T	G	0.8848	-0.0032	0.0151	0.834
rs10153355	T	C	0.963	-0.0435	0.0349	0.2129
rs10153390	T	G	0.4685	-0.0116	0.009	0.1987
rs10153405	A	G	0.5433	-0.0109	0.0094	0.2434
rs10153482	T	C	0.4837	0.0016	0.0099	0.8739
rs10153660	A	G	0.5207	-0.0081	0.0092	0.3801
rs10153919	A	G	0.6801	-0.0002	0.0131	0.9852
rs10153929	A	G	0.0322	-0.0519	0.0287	0.06985
rs10153970	T	C	0.4579	-0.005	0.0125	0.6877
rs10153971	T	C	0.0304	-0.0091	0.0325	0.7802
rs10154085	T	C	0.9386	0.0059	0.0198	0.7662
rs10154239	T	C	0.986	0.0406	0.0615	0.5091
rs10154242	A	C	0.9745	-0.0282	0.0398	0.4785
rs1015498	A	C	0.5002	-0.0107	0.0093	0.2468
rs10155013	A	G	0.0136	0.0842	0.0509	0.09763
rs10155207	A	G	0.9504	-0.0075	0.0281	0.7894
rs10155317	A	C	0.4662	0.0144	0.0101	0.1537
rs10155470	T	C	0.6649	0.0209	0.0106	0.04941
rs10155504	T	C	0.5269	0.0134	0.0101	0.1863
rs10155585	A	C	0.9348	0.0151	0.019	0.4251
rs10155597	A	G	0.5867	-0.0129	0.0094	0.1725
rs1015579	T	G	0.9403	-0.0318	0.0259	0.2199
rs10155809	T	C	0.0543	0.0073	0.0207	0.7242
rs1015581	T	C	0.578	-0.0026	0.0095	0.787
rs10155824	T	C	0.0193	0.0034	0.0504	0.9468
rs10155839	T	C	0.4745	-0.004	0.0095	0.6711
rs10156104	A	G	0.4989	-0.004	0.0098	0.6799
rs10156113	T	C	0.8349	0.0053	0.0166	0.7483
rs10156290	A	G	0.8341	0.02	0.0128	0.1178
rs10156328	T	C	0.0349	0.0125	0.0262	0.6342
rs10156352	A	C	0.5102	-0.005	0.0104	0.6328
rs10156374	A	G	0.1945	-0.0026	0.0132	0.8433
rs10156397	A	G	0.7735	-0.0123	0.0133	0.3532
rs10156524	T	G	0.4389	-0.0231	0.0108	0.0326
rs10156591	T	C	0.5934	-0.0051	0.0097	0.5971
rs1015695	A	G	0.4979	-0.0001	0.0098	0.9888
rs10157061	T	C	0.5143	0.014	0.0093	0.1301
rs10157145	T	C	0.4869	-0.0116	0.0091	0.2049
rs10157291	T	C	0.9862	-0.0309	0.0447	0.4897
rs10157315	T	C	0.0224	-0.0087	0.0344	0.8011
rs10157366	A	C	0.6376	0.0308	0.0168	0.06738
rs10157530	A	G	0.4611	0.0074	0.0105	0.4811
rs10157649	A	G	0.5096	0.0083	0.0101	0.4098
rs10157716	A	G	0.0408	0.0313	0.024	0.1916
rs10158055	A	G	0.6084	0.0097	0.0098	0.3245
rs10158123	T	C	0.4738	-0.007	0.0096	0.4672
rs10158174	T	C	0.9776	-0.0015	0.0393	0.9687
rs10158288	T	C	0.514	-0.0015	0.0091	0.8675
rs10158331	A	G	0.9835	-0.0025	0.0453	0.9565
rs10158399	T	C	0.9556	0.0214	0.0291	0.4619
rs10158409	A	G	0.361	0.0079	0.018	0.6611
rs1015858	T	C	0.0122	-0.035	0.073	0.6319
rs1015864	T	C	0.8543	0.0034	0.0186	0.8554
rs10159124	T	C	0.0413	-0.0153	0.0264	0.5619
rs10159180	T	C	0.4934	0.0103	0.0092	0.2615
rs10159300	T	G	0.4806	0.0089	0.0092	0.3325
rs10159392	T	C	0.9195	0.0259	0.0249	0.2985
rs10159450	T	G	0.0168	-0.0399	0.0441	0.3662
rs10159584	A	C	0.4637	0.0077	0.0093	0.4087
rs10159720	A	G	0.0271	-0.0142	0.0518	0.7835
rs10159865	A	G	0.0505	0.0357	0.0248	0.1498
rs10159924	A	G	0.5108	-0.0084	0.0105	0.426
rs10159991	T	C	0.871	-0.0249	0.0141	0.0783
rs1016009	A	G	0.6699	-0.0108	0.01	0.2811
rs1016015	T	C	0.0131	0.0232	0.0663	0.7264
rs10160323	A	G	0.9831	0.0287	0.0535	0.5915
rs1016034	T	G	0.0222	0.0483	0.0424	0.2543
rs10160486	T	G	0.0583	-0.0049	0.0204	0.8106
rs10160613	A	C	0.0366	-0.0103	0.0316	0.743
rs1016075	A	G	0.3665	0.0027	0.0118	0.8169
rs10160933	T	G	0.0135	0.0269	0.0523	0.6063
rs10160961	A	G	0.0283	-0.0078	0.0306	0.7993
rs10160967	T	C	0.549	0.0005	0.0105	0.9585
rs10160997	A	C	0.0355	-0.0326	0.0261	0.2106
rs10161152	A	G	0.4709	0.0033	0.0092	0.7189
rs1016143	T	G	0.4978	0.0035	0.0093	0.7063
rs10161431	A	G	0.0571	0.0281	0.0246	0.2535
rs1016144	A	G	0.7433	-0.0034	0.0107	0.7487
rs10161651	A	C	0.5304	0.0006	0.0094	0.9493
rs10161853	A	G	0.4485	0.0089	0.0103	0.3881
rs10162272	A	G	0.969	0.0177	0.035	0.612
rs1016229	A	C	0.5029	0.0082	0.0124	0.508
rs10162516	A	G	0.0248	-0.078	0.0374	0.03708
rs10162527	A	G	0.4952	-0.0096	0.0092	0.2974
rs10162618	T	G	0.5938	0.0023	0.0099	0.815
rs10162630	A	G	0.4848	0.0074	0.0092	0.4241
rs10162764	A	G	0.969	-0.0422	0.0282	0.1344
rs10162793	T	G	0.9466	0.0401	0.0221	0.06952
rs1016288	A	G	0.9699	-0.0215	0.0316	0.4977
rs10163011	T	C	0.0306	0.0054	0.0372	0.8849
rs10163023	T	G	0.9667	-0.0423	0.0308	0.1691
rs10163172	T	C	0.9137	-0.0017	0.0163	0.9161
rs10163253	T	C	0.1108	0.014	0.0154	0.3637
rs10163422	T	C	0.2768	-0.0022	0.013	0.8648
rs10163513	A	G	0.557	0.0118	0.0105	0.2614
rs10163754	A	G	0.0636	-0.0169	0.0195	0.385
rs10163830	A	G	0.4887	-0.0119	0.0092	0.1937
rs10164000	A	C	0.9083	0.0018	0.0169	0.9135
rs10164141	T	C	0.9118	0.0203	0.0174	0.2417
rs10164280	A	G	0.0299	-0.0361	0.0338	0.2845
rs10164517	A	G	0.4292	-0.0056	0.0098	0.569
rs10164600	A	G	0.9332	-0.0332	0.046	0.4696
rs10164741	A	G	0.4023	-0.0076	0.0094	0.4192
rs10164764	A	G	0.0418	0.0378	0.0244	0.121
rs10164853	A	G	0.9222	-0.0422	0.0174	0.01512
rs10165003	A	G	0.0681	0.0164	0.0191	0.3893
rs10165258	T	G	0.8942	-0.0263	0.0153	0.08457
rs101655	A	G	0.4863	0.0048	0.01	0.628
rs10165512	A	G	0.0617	0.0106	0.0249	0.6688
rs10165615	A	G	0.5162	0.0067	0.0093	0.4745
rs10165616	T	C	0.9856	0.1431	0.0619	0.02075
rs10165625	T	C	0.4179	0.0185	0.0094	0.04771
rs10165846	T	C	0.506	0.0057	0.0092	0.5327
rs10165902	T	C	0.4577	0.009	0.0113	0.4283
rs10165969	T	C	0.6985	0.0323	0.0131	0.01343
rs1016597	T	C	0.0294	0.0564	0.0335	0.09239
rs10166003	T	C	0.4823	-0.0074	0.0093	0.4266
rs10166018	T	C	0.6846	-0.013	0.0102	0.2004
rs10166113	T	G	0.0223	-0.0036	0.044	0.934
rs10166123	A	G	0.0872	-0.0018	0.0184	0.9234
rs10166155	A	G	0.3978	-0.004	0.0104	0.696
rs10166391	A	G	0.5547	0.0048	0.0099	0.6257
rs10166716	A	G	0.3031	-0.0025	0.0161	0.879
rs10166749	T	C	0.0374	0.0044	0.026	0.865
rs10166776	A	G	0.3502	-0.0116	0.0103	0.2586
rs10166845	A	G	0.4963	0.0027	0.0092	0.7677
rs1016694	T	C	0.492	0.0066	0.0094	0.4846
rs10167075	T	C	0.0776	-0.0026	0.0179	0.8834
rs10167212	A	G	0.5135	0.0007	0.0091	0.9348
rs10167403	T	C	0.9321	-0.0279	0.0184	0.1304
rs10167607	T	C	0.1307	-0.0174	0.0144	0.2282
rs10167784	T	C	0.9231	0.0197	0.0231	0.3934
rs10167820	T	C	0.0464	0.0178	0.0256	0.4877
rs10167951	T	C	0.0334	-0.0107	0.0292	0.7132
rs10168142	A	C	0.4566	0.0136	0.0103	0.1882
rs10168193	A	G	0.4144	0.0015	0.0101	0.8849
rs10168404	A	C	0.0696	-0.0159	0.0181	0.378
rs10168514	A	G	0.4847	0.0128	0.0092	0.1674
rs1016873	T	C	0.4828	0.0101	0.0094	0.2818
rs10168767	T	C	0.5103	-0.0091	0.0092	0.3209
rs10168817	A	G	0.5135	0.0179	0.0092	0.05044
rs10168951	A	G	0.9211	0.0094	0.0228	0.679
rs10168959	T	G	0.9208	0.0038	0.0179	0.8315
rs10169002	A	G	0.5243	0.0066	0.0092	0.4736
rs10169035	T	C	0.5093	-0.0035	0.0097	0.7158
rs10169087	A	C	0.0194	0.009	0.0509	0.8596
rs10169127	T	C	0.0265	-0.0625	0.0443	0.1581
rs10169283	T	C	0.4543	0.0006	0.0141	0.9664
rs10169436	A	G	0.0276	-0.0294	0.0317	0.3541
rs10169625	T	C	0.511	0.0086	0.0097	0.3792
rs10169837	A	G	0.9777	0.0424	0.0377	0.2617
rs10169985	A	G	0.0378	-0.0113	0.0266	0.6709
rs10170028	A	G	0.4897	0.0003	0.0101	0.9748
rs10170067	T	C	0.9811	0.0193	0.0692	0.7803
rs10170496	T	G	0.1217	-0.0114	0.0144	0.4263
rs1017058	T	C	0.9695	-0.0166	0.0412	0.686
rs10170616	A	C	0.5595	-0.0013	0.0116	0.9099
rs10170704	T	C	0.3838	-0.0163	0.0098	0.0971
rs10170723	T	G	0.0229	-0.0479	0.0341	0.1599
rs1017084	T	C	0.8866	0.0114	0.0157	0.4681
rs10171053	T	G	0.4976	-0.012	0.0092	0.1923
rs1017120	A	G	0.4561	-0.0059	0.01	0.5566
rs10171226	A	G	0.9851	0.0236	0.0556	0.6719
rs10171248	A	G	0.0168	-0.1137	0.0529	0.03154
rs10171289	T	C	0.0358	0.0083	0.0361	0.818
rs10171401	A	G	0.4845	0.0036	0.0094	0.7017
rs1017143	A	G	0.0299	0.005	0.0293	0.8634
rs10171478	T	C	0.5916	-0.0008	0.0098	0.9326
rs10171501	A	G	0.0204	0.1088	0.0838	0.1943
rs10171645	T	C	0.0202	0.0881	0.0373	0.01806
rs1017174	A	G	0.4827	0.0065	0.0096	0.5021
rs10171909	A	G	0.4228	0.0219	0.0092	0.01793
rs10172141	T	C	0.532	-0.0053	0.0128	0.6772
rs10172220	A	G	0.5339	-0.0134	0.0108	0.2172
rs10172523	T	C	0.1419	-0.0122	0.0132	0.354
rs10172563	A	G	0.9759	0.0023	0.0448	0.9588
rs10172573	T	C	0.4951	-0.0064	0.0091	0.4839
rs1017275	T	C	0.0945	-0.0038	0.0163	0.8157
rs10172998	T	C	0.9678	0.0093	0.0283	0.7423
rs10173061	T	C	0.9692	0.0549	0.0425	0.1963
rs10173117	T	G	0.9488	0.0087	0.0226	0.7002
rs10173430	A	G	0.5108	0.0217	0.0094	0.02132
rs10173485	A	C	0.0431	-0.0071	0.0297	0.8105
rs10173519	A	G	0.9083	-0.0149	0.0162	0.358
rs1017360	A	G	0.501	0.0129	0.0093	0.1655
rs10173621	A	G	0.0218	0.025	0.0552	0.6515
rs10173653	A	G	0.9735	0.0229	0.0405	0.5713
rs1017382	T	C	0.3526	-0.0106	0.0108	0.3246
rs10173916	A	G	0.0498	-0.0053	0.0215	0.8059
rs1017405	T	G	0.1549	-0.0003	0.0135	0.9852
rs10174077	T	C	0.4642	-0.0006	0.0095	0.9524
rs10174131	T	C	0.0196	0.0223	0.0413	0.5888
rs10174228	T	C	0.0199	0.1199	0.056	0.03247
rs10174309	T	C	0.4858	-0.0014	0.0093	0.8763
rs10174407	A	G	0.491	0.0113	0.0093	0.2234
rs10174538	A	G	0.0232	0.0241	0.0362	0.5048
rs10174589	A	G	0.4848	-0.0058	0.0093	0.5326
rs10174651	A	G	0.03	0.0028	0.0283	0.9201
rs10174677	T	C	0.0146	-0.0211	0.0744	0.7763
rs10174757	T	C	0.4717	0.0019	0.0091	0.8381
rs1017499	A	G	0.9584	0.0339	0.0242	0.162
rs10175058	T	C	0.5155	0.0047	0.0097	0.63
rs10175075	T	C	0.4535	-0.0196	0.0096	0.04162
rs10175161	A	G	0.9492	-0.0393	0.0341	0.2492
rs1017543	A	G	0.5591	0.0008	0.0104	0.9359
rs10175587	A	G	0.1253	0.017	0.0151	0.2606
rs1017560	T	G	0.6684	-0.0052	0.0104	0.6138
rs10175601	T	C	0.452	0.0074	0.0126	0.5603
rs10175662	A	G	0.0175	-0.0022	0.0386	0.9543
rs10175725	T	C	0.487	0.0005	0.0096	0.9612
rs10175908	A	G	0.4152	0.0016	0.0104	0.8757
rs10175910	A	G	0.9543	0.0243	0.023	0.2906
rs10176038	T	C	0.9872	0.0208	0.0491	0.6721
rs10176113	T	C	0.4939	-0.0081	0.0096	0.3971
rs10176315	T	C	0.7598	0.0117	0.0117	0.3195
rs10176446	A	G	0.4828	-0.0161	0.0092	0.07822
rs10176550	A	C	0.5059	0.0174	0.0094	0.06477
rs10176599	T	G	0.0211	-0.0568	0.0356	0.1106
rs10176603	T	G	0.4949	-0.0049	0.0091	0.5875
rs10176670	T	G	0.5127	-0.0098	0.0092	0.2881
rs10176695	A	C	0.16	-0.0041	0.0129	0.7531
rs10176941	A	G	0.8317	-0.0016	0.0123	0.8981
rs10177060	A	G	0.1544	-0.011	0.0182	0.5462
rs10177115	A	G	0.4529	0.0143	0.0112	0.2011
rs10177149	T	G	0.6728	0.0096	0.0111	0.3903
rs10177255	T	C	0.0202	0.0152	0.0372	0.6825
rs10177389	T	C	0.4951	0.0167	0.0092	0.06995
rs1017753	T	C	0.5105	0.0009	0.009	0.9246
rs10177697	A	G	0.9817	-0.0268	0.038	0.4808
rs10177722	A	G	0.8553	0.0212	0.0197	0.2802
rs10177723	A	G	0.6479	0.0019	0.0107	0.8597
rs10177990	T	C	0.4517	0.005	0.0093	0.5876
rs10178205	A	C	0.7514	-0.0105	0.0157	0.5045
rs1017830	T	C	0.0221	0.0835	0.0354	0.01848
rs10178538	T	C	0.9684	-0.0097	0.0293	0.7415
rs10178579	A	G	0.5148	-0.0054	0.0089	0.5437
rs10178629	T	C	0.0373	0.0753	0.0247	0.002338
rs10178726	T	C	0.0914	-0.0088	0.0179	0.6213
rs10178803	A	C	0.5118	0.0182	0.0115	0.1134
rs10178865	T	C	0.0273	0.0306	0.0313	0.329
rs10178990	T	C	0.5761	0.001	0.0107	0.9242
rs10179111	A	G	0.9829	-0.0172	0.0455	0.7063
rs10179379	A	C	0.5855	-0.0115	0.0098	0.2405
rs10179416	T	C	0.9451	0.022	0.0208	0.2899
rs10179555	A	C	0.0507	0.0331	0.0234	0.1573
rs10179600	T	C	0.5098	0.0047	0.0099	0.639
rs10179694	A	G	0.0152	0.0031	0.0438	0.9431
rs10179755	A	G	0.9734	0.0135	0.0356	0.7038
rs10179767	T	C	0.0704	0.0117	0.0191	0.539
rs10179993	T	C	0.0154	0.0361	0.0424	0.3949
rs10180149	T	C	0.5101	0.0181	0.0093	0.05198
rs10180211	T	C	0.4999	-0.0024	0.0122	0.8408
rs10180293	A	G	0.8595	0.0151	0.0137	0.268
rs10180644	A	G	0.0546	0.0091	0.0219	0.6769
rs10180749	A	G	0.9574	-0.0277	0.0291	0.3423
rs10180825	T	C	0.9814	-0.0151	0.0547	0.7829
rs10180960	T	C	0.354	0.0071	0.0097	0.4644
rs10180968	T	C	0.0567	-0.0018	0.0206	0.9322
rs10181294	A	G	0.5215	0.0014	0.0092	0.8744
rs10181322	A	C	0.5537	-0.0098	0.0096	0.3099
rs10181332	A	G	0.0676	0.0107	0.0187	0.5661
rs10181397	T	G	0.5094	-0.0134	0.0092	0.1436
rs10181477	A	G	0.9392	-0.0099	0.0205	0.6284
rs10181499	A	C	0.9673	-0.008	0.0353	0.8199
rs10181524	A	C	0.9706	-0.0131	0.0283	0.6428
rs1018158	T	C	0.5707	-0.0016	0.0095	0.869
rs10181599	T	C	0.5083	-0.0026	0.0096	0.7825
rs10181751	T	C	0.0223	0.0513	0.0505	0.3105
rs10181855	T	C	0.9485	0.0271	0.0257	0.2912
rs10181953	A	G	0.9159	0.0251	0.0175	0.1504
rs10181993	T	G	0.5725	-0.0026	0.0118	0.8257
rs10182004	A	G	0.5035	0.0129	0.01	0.1975
rs10182066	A	G	0.9256	0.0182	0.0195	0.3517
rs10182432	A	C	0.4073	0.0029	0.0112	0.796
rs10182660	T	C	0.4985	0.0019	0.0091	0.8327
rs1018268	A	G	0.5631	0.0152	0.0096	0.1144
rs10182701	A	C	0.5025	-0.0022	0.0092	0.8084
rs10182964	T	C	0.058	0.0213	0.021	0.3112
rs10182996	T	C	0.5597	0.0078	0.0093	0.4
rs10183022	A	G	0.3821	0.0012	0.0095	0.8973
rs10183143	T	C	0.955	-0.0181	0.0271	0.5035
rs10183220	A	G	0.494	0.0103	0.0092	0.2612
rs10183292	T	C	0.5262	-0.0018	0.0092	0.8436
rs10183411	T	C	0.7396	0.0064	0.0116	0.5789
rs10183472	T	C	0.6095	-0.009	0.0094	0.3406
rs10183535	A	C	0.4944	0.0137	0.0103	0.1814
rs10183799	A	G	0.017	-0.0646	0.0479	0.1778
rs10183992	A	G	0.0521	0.035	0.0235	0.1363
rs10184039	A	G	0.5289	-0.0117	0.0117	0.3176
rs10184118	T	C	0.6398	-0.0023	0.0135	0.8624
rs10184203	A	G	0.9732	0.0246	0.0323	0.4454
rs10184428	A	C	0.5499	0.0083	0.0093	0.3725
rs10184436	A	G	0.4895	0.0151	0.0094	0.1082
rs10184534	T	C	0.4671	0.0043	0.0092	0.6371
rs10184557	T	C	0.0157	0.0401	0.0418	0.3375
rs10184643	T	G	0.6812	0.0034	0.0133	0.7951
rs10184741	A	G	0.9853	0.0373	0.0523	0.4766
rs10184803	A	G	0.0863	-0.0047	0.0176	0.7878
rs10184858	A	G	0.5713	0.0114	0.0096	0.2336
rs10185095	T	C	0.6138	0.0238	0.0116	0.04025
rs10185463	A	G	0.0465	0.0173	0.0238	0.4678
rs10185487	T	C	0.7326	-0.0135	0.0151	0.3684
rs10185549	A	C	0.4379	-0.0032	0.0092	0.7295
rs10185649	T	C	0.035	-0.0436	0.0287	0.1284
rs10185683	T	C	0.9619	-0.0291	0.0301	0.3339
rs1018577	A	C	0.5416	-0.0235	0.0096	0.01446
rs10186095	A	G	0.9564	-0.0128	0.0295	0.6638
rs10186238	T	C	0.5526	-0.0154	0.0106	0.148
rs10186460	T	C	0.5113	-0.0177	0.0102	0.08202
rs10186600	A	C	0.5153	0.0066	0.0092	0.4723
rs10186750	A	G	0.0462	0.0064	0.0302	0.832
rs10186784	T	C	0.4792	-0.0261	0.0121	0.0312
rs10186932	T	C	0.9783	-0.0833	0.0394	0.03429
rs10187052	T	C	0.6046	0.0081	0.0101	0.4228
rs10187263	A	G	0.5109	-0.0078	0.0093	0.4025
rs1018728	A	G	0.9865	-0.0199	0.0708	0.7786
rs10187394	A	G	0.5217	0.0192	0.0117	0.09923
rs10187450	A	G	0.9336	0.0189	0.0193	0.3282
rs10187651	T	C	0.4662	0.0032	0.0092	0.7302
rs10187705	T	C	0.5488	-0.0115	0.0097	0.2376
rs10187710	A	G	0.5176	-0.0051	0.0094	0.5871
rs10187737	T	C	0.0129	-0.1892	0.0947	0.04575
rs10187866	A	G	0.4677	-0.0116	0.0096	0.2284
rs10188031	T	C	0.028	0.0207	0.0457	0.6512
rs10188179	T	C	0.0834	-0.0017	0.0166	0.9209
rs1018827	A	G	0.0665	0.005	0.0189	0.7904
rs10188365	T	C	0.0156	-0.0116	0.0619	0.8515
rs10188525	A	G	0.4824	-0.0005	0.0098	0.9616
rs10188598	A	G	0.5032	0.0001	0.0091	0.9873
rs1018863	T	C	0.5048	0.0087	0.0099	0.3766
rs10189345	T	C	0.4985	0.0195	0.0092	0.0336
rs10189619	T	C	0.5191	0.003	0.0102	0.7698
rs10189637	A	G	0.9692	-0.0054	0.0386	0.8879
rs10189683	T	C	0.0515	-0.0033	0.023	0.8857
rs10189716	T	C	0.5728	-0.0103	0.0107	0.3376
rs10189724	A	C	0.4982	0.0202	0.0102	0.04813
rs1018974	T	C	0.117	-0.0109	0.0193	0.5729
rs10189810	A	G	0.0828	-0.0155	0.0243	0.5231
rs10190267	T	C	0.4917	-0.0085	0.0095	0.3692
rs10190271	A	G	0.986	0.0922	0.0535	0.08482
rs10190444	T	C	0.0233	0.0664	0.0434	0.1262
rs10190449	A	C	0.9169	0.0339	0.0221	0.1247
rs10190623	A	G	0.4748	0.002	0.0092	0.8286
rs10190663	A	G	0.6035	0.0037	0.0099	0.7101
rs10190719	T	C	0.5084	0.0015	0.0093	0.8707
rs10190956	T	C	0.0515	-0.0351	0.0234	0.1336
rs1019098	A	C	0.4086	0.0155	0.0142	0.2754
rs10191040	A	G	0.0191	0.0248	0.0418	0.553
rs10191110	A	G	0.0453	-0.0045	0.0304	0.8815
rs10191412	A	C	0.8545	-0.0122	0.0135	0.3685
rs10191429	T	C	0.6201	-0.0005	0.0094	0.9542
rs10191480	A	G	0.5108	-0.0062	0.0097	0.5247
rs10191577	A	G	0.5321	0.0114	0.0093	0.2195
rs10191698	A	G	0.5718	0.0006	0.0102	0.9546
rs10191889	A	G	0.6445	0.0216	0.0122	0.07734
rs10191936	A	C	0.2213	0.0068	0.0123	0.5802
rs10192053	T	G	0.237	0.0164	0.0112	0.1423
rs10192093	T	C	0.0803	-0.0087	0.0184	0.6357
rs10192128	A	G	0.9878	-0.0319	0.0559	0.5683
rs10192174	A	G	0.7264	0.0103	0.0135	0.445
rs10192193	T	C	0.5155	-0.0026	0.0092	0.7734
rs10192206	T	C	0.4583	0.0217	0.0093	0.01988
rs1019225	T	C	0.9703	0.0552	0.0301	0.06679
rs10192264	T	C	0.0799	-0.0338	0.0189	0.07397
rs10192400	T	G	0.5138	0.0042	0.0093	0.652
rs1019271	A	G	0.3435	0.0032	0.0119	0.7901
rs1019274	T	C	0.5089	0.0064	0.0126	0.6121
rs1019293	A	G	0.036	0.0021	0.0312	0.9458
rs10192965	T	C	0.4564	0.0063	0.0101	0.5354
rs10193137	T	G	0.4789	0.0123	0.0092	0.179
rs10193153	A	G	0.0288	-0.0326	0.0324	0.3149
rs10193328	A	G	0.7728	0.0188	0.0113	0.09459
rs10193507	A	G	0.5304	0.0164	0.0097	0.09045
rs10193657	T	C	0.9485	-0.0231	0.0278	0.4065
rs10194349	A	C	0.9504	0.0061	0.0239	0.8001
rs1019442	A	C	0.5033	0.0033	0.009	0.7116
rs1019449	A	G	0.0542	0.0212	0.0217	0.3278
rs1019474	A	G	0.288	-0.01	0.0134	0.457
rs10194833	A	C	0.0489	-0.0126	0.0219	0.5649
rs10195038	A	G	0.0303	-0.0042	0.0293	0.8865
rs10195250	A	C	0.7122	0.0078	0.0107	0.4696
rs10195506	A	G	0.4832	0.0116	0.0092	0.2063
rs10195641	T	C	0.5845	-0.013	0.0094	0.1683
rs10196004	A	G	0.5678	0.0061	0.0092	0.51
rs10196200	T	C	0.0441	0.012	0.0293	0.6813
rs10196274	T	C	0.9785	-0.0183	0.0352	0.6032
rs10196335	T	G	0.476	-0.0009	0.0093	0.9243
rs10196397	A	G	0.0773	0.0148	0.0187	0.4281
rs10196510	T	C	0.4977	-0.012	0.0096	0.2116
rs10196560	T	C	0.4644	-0.0013	0.0098	0.8959
rs10196588	T	C	0.0799	-0.0222	0.0191	0.2464
rs1019664	A	G	0.4556	-0.0015	0.0102	0.8851
rs10196759	T	G	0.4504	-0.0011	0.0093	0.9053
rs10197054	A	G	0.4942	-0.0073	0.0097	0.4518
rs10197131	A	G	0.0233	0.0722	0.0476	0.1296
rs10197283	T	C	0.5466	-0.004	0.0093	0.6673
rs10197368	T	C	0.5398	-0.008	0.0093	0.3895
rs10197393	T	C	0.4199	0.009	0.0095	0.3407
rs10197539	T	G	0.8125	0.0179	0.0119	0.1307
rs10197594	T	G	0.0183	0.0013	0.0443	0.9758
rs10197659	A	G	0.9506	-0.006	0.0234	0.797
rs10197733	T	C	0.5579	-0.0175	0.0093	0.05989
rs10197790	T	C	0.4846	0.0092	0.0095	0.3353
rs10197851	A	G	0.5568	0.0064	0.0093	0.4915
rs10198165	A	G	0.0278	0.0164	0.0411	0.6904
rs10198401	A	G	0.4277	0.0045	0.0099	0.6492
rs10198411	T	C	0.9292	-0.0108	0.0267	0.6851
rs10198454	A	G	0.9302	-0.01	0.019	0.5974
rs10198465	A	G	0.9589	0.0625	0.0675	0.3541
rs10198806	A	G	0.5791	0.0178	0.0093	0.05377
rs1019921	T	C	0.0628	-0.0117	0.0196	0.5531
rs10199477	T	C	0.8865	0.0254	0.0183	0.1657
rs10199627	T	C	0.018	-0.0403	0.048	0.401
rs1019972	T	C	0.0522	0.0066	0.0241	0.7835
rs10199776	A	C	0.0688	-0.0239	0.0184	0.1942
rs10199992	T	C	0.5048	-0.0033	0.0092	0.7205
rs10200136	A	G	0.9463	-0.0391	0.0233	0.09379
rs10200143	A	G	0.0576	0.001	0.0203	0.9593
rs10200246	A	G	0.9524	-0.0195	0.0219	0.373
rs10200318	T	C	0.9653	-0.0507	0.0276	0.06586
rs1020045	T	C	0.5687	-0.0083	0.0095	0.3804
rs10200576	A	G	0.6651	0.0022	0.0098	0.8189
rs10200706	T	C	0.4731	-0.013	0.0092	0.1592
rs10200759	A	G	0.5043	-0.0116	0.0092	0.2068
rs10200771	A	G	0.5199	0.0189	0.0092	0.04069
rs10200838	A	G	0.4924	0.0035	0.0093	0.7039
rs10200978	A	C	0.9455	-0.0418	0.0242	0.08438
rs10201021	T	C	0.0119	0.0205	0.0534	0.7014
rs1020107	A	G	0.8977	0.009	0.0164	0.5817
rs10201304	A	G	0.4765	-0.0057	0.0092	0.5312
rs10201370	T	C	0.9633	0.0276	0.0273	0.3118
rs10201495	A	G	0.5157	0.0075	0.0094	0.4212
rs10201557	A	C	0.4947	0.008	0.0091	0.381
rs10201607	A	C	0.9829	-0.0798	0.0566	0.158
rs10201693	A	C	0.4064	-0.0145	0.0099	0.1429
rs10201881	A	G	0.5075	0.0109	0.01	0.2754
rs10201978	T	C	0.8368	-0.0072	0.0132	0.5825
rs10202039	A	G	0.5983	-0.0121	0.0093	0.1928
rs10202049	T	C	0.9339	0.0306	0.023	0.1837
rs10202113	A	G	0.0189	0.0071	0.0399	0.8595
rs10202240	A	G	0.4084	0.0204	0.0095	0.0325
rs10202404	T	C	0.5668	0.0139	0.0092	0.1329
rs10202420	T	C	0.4934	-0.0058	0.0091	0.5232
rs10202535	T	C	0.5167	-0.0009	0.0092	0.9221
rs10202685	T	C	0.5768	-0.015	0.012	0.2088
rs10202803	A	C	0.5381	-0.0041	0.0091	0.6545
rs10202884	T	C	0.5268	0.0069	0.0093	0.4592
rs10203268	T	G	0.4982	-0.0165	0.0093	0.07784
rs10203476	A	G	0.2483	0.0122	0.0131	0.3528
rs10203596	T	C	0.4638	-0.0195	0.01	0.05024
rs10203626	T	C	0.024	0.0031	0.0333	0.9263
rs10203688	T	C	0.4832	-0.0029	0.0098	0.7682
rs1020369	A	C	0.0972	0.0337	0.0181	0.06261
rs10203748	T	C	0.8617	-0.0109	0.0189	0.5653
rs10203809	T	G	0.9643	-0.0034	0.0278	0.9027
rs1020384	T	C	0.1811	-0.0158	0.0132	0.2318
rs10203943	A	G	0.9758	-0.0671	0.0304	0.02713
rs10203950	A	G	0.6263	0.017	0.0096	0.07552
rs10204051	T	G	0.4099	0.0035	0.0098	0.7174
rs10204054	A	G	0.5345	0.0011	0.0097	0.9117
rs10204060	T	C	0.5288	0.0147	0.0091	0.1082
rs10204130	T	C	0.7823	0.0218	0.0123	0.07687
rs10204168	T	G	0.918	-0.0413	0.0251	0.1002
rs10204234	A	G	0.8369	-0.001	0.0126	0.9395
rs10204273	T	C	0.914	-0.0035	0.0174	0.8403
rs10204349	T	C	0.498	0.0161	0.0096	0.0939
rs10204396	T	C	0.4874	-0.007	0.0126	0.581
rs10204408	A	G	0.058	-0.0035	0.0288	0.9027
rs10204414	A	G	0.0309	0.0262	0.0387	0.4972
rs10204518	T	C	0.506	-0.0056	0.009	0.5328
rs10204519	T	C	0.9241	0.0057	0.0179	0.7487
rs10204635	A	G	0.9663	-0.0224	0.0286	0.4335
rs10204724	A	G	0.4941	0.0093	0.0098	0.3439
rs10204810	A	G	0.705	-0.0196	0.0116	0.09303
[truncated: 250,916+ more rows]
